# Supplementary material for: Influence of olive cake dietary supplementation on fecal microbiota of dairy cows
Source: Front Microbiol. 2023 May 3;14:1137452. doi: 10.3389/fmicb.2023.1137452 (PMC10188969; doi:10.3389/fmicb.2023.1137452)
Supplement: Supplementary Data 1 — 16S rRNA raw data. [file Data_Sheet_1.XLSX]

## Sheet: metadata
sample-id	diet
PR_1_CTRL	CTRL
PR_15_CTRL	CTRL
PR_25_CTRL	CTRL
PR_29_CTRL	CTRL
FR_9_CTRL	CTRL
FR_17_CTRL	CTRL
FR_21_CTRL	CTRL
BS_24_CTRL	CTRL
BS_6_CTRL	CTRL
PR_1_TRT	TRT
PR_15_TRT	TRT
PR_25_TRT	TRT
PR_29_TRT	TRT
FR_9_TRT	TRT
FR_17_TRT	TRT
FR_21_TRT	TRT
BS_24_TRT	TRT
BS_6_TRT	TRT

## Sheet: dada2 denoise-paired
sample-id	input	filtered	percentage of input passed filter	denoised	merged	percentage of input merged	non-chimeric	percentage of input non-chimeric
PR_1_CTRL	74691	67198	89.97	66344	63582	85.13	60829	81.44
PR_15_CTRL	63050	56008	88.83	55151	52783	83.72	49108	77.89
PR_25_CTRL	50813	45135	88.83	44407	42106	82.86	40004	78.73
PR_29_CTRL	74644	69470	93.07	68500	65866	88.24	61442	82.31
FR_9_CTRL	70586	62878	89.08	62097	59572	84.4	55359	78.43
FR_17_CTRL	94434	84557	89.54	83759	80713	85.47	75448	79.89
FR_21_CTRL	97782	87484	89.47	86553	83209	85.1	77326	79.08
BS_24_CTRL	82239	74286	90.33	73320	70336	85.53	66093	80.37
BS_6_CTRL	39569	34985	88.42	34517	32921	83.2	31441	79.46
PR_1_TRT	45242	39868	88.12	39261	36924	81.61	35323	78.08
PR_15_TRT	8288	7145	86.21	6725	5853	70.62	5814	70.15
PR_25_TRT	61666	55457	89.93	54404	51974	84.28	48692	78.96
PR_29_TRT	53984	48072	89.05	47393	45198	83.72	43050	79.75
FR_9_TRT	61117	53469	87.49	52674	50185	82.11	47536	77.78
FR_17_TRT	73975	65597	88.67	64725	62007	83.82	59258	80.11
FR_21_TRT	73439	65706	89.47	64826	62227	84.73	59004	80.34
BS_24_TRT	90738	79618	87.74	78863	76537	84.35	72048	79.4
BS_6_TRT	42191	37179	88.12	36606	34669	82.17	33149	78.57

## Sheet: Relative abundance Phylum CTRL
	S_1_CTRL	S_15_CTRL	S_25_CTRL	S_29_CTRL	S_9_CTRL	S_17_CTRL	S_21_CTRL	S_24_CTRL	S_6_CTRL
Firmicutes	56.7821	49.0409	45.088	54.8843	41.4946	54.1366	44.0395	41.9454	47.7625
Bacteroidota	40.4889	49.5072	52.4748	43.5256	54.255	44.1721	50.2341	55.6141	50.1447
Actinobacteriota	0.475102	0	0.80242	0.289704	1.36563	0.664034	0.993198	0.272344	1.02414
Spirochaetota	0.624702	0.315631	0.807419	0.229485	2.25799	0.772718	2.01355	1.07576	0.365764
Proteobacteria	0.530997	0.175124	0.414959	0.382475	0.187865	0	2.27478	0.252674	0.384848
Verrucomicrobiota	0.675665	0.474464	0.132487	0.315745	0.151737	0	0.181052	0.429698	0.149486
Patescibacteria	0.115077	0.195487	0.114989	0.122066	0.236637	0	0.157774	0.16038	0.11132
Cyanobacteria	0.106857	0	0	0	0	0	0	0	0
Fibrobacterota	0.136448	0	0	0	0	0	0	0	0
Elusimicrobiota	0	0	0	0.143225	0	0	0	0	0
Desulfobacterota	0	0	0	0	0	0	0	0	0

## Sheet: Relative abundance Phylum TRT
	S_1_TRT	S_15_TRT	S_25_TRT	S_29_TRT	S_9_TRT	S_17_TRT	S_21_TRT	S_24_TRT	S_6_TRT
Firmicutes	51.986	55.0052	55.4773	60.0674	58.0823	52.4334	56.1267	37.4931	51.8206
Bacteroidota	45.8483	42.3805	42.05	37.5029	40.6429	42.2829	40.5108	46.9118	44.8731
Actinobacteriota	0.280271	0.275198	0.324489	0.566783	0.429148	1.26903	0.960952	14.2502	0.956288
Spirochaetota	0.965377	1.37599	1.05151	1.10801	0.64793	3.06794	1.69988	0.77032	1.74063
Proteobacteria	0.30575	0.257998	0.283414	0.434379	0	0.457322	0.327096	0.30674	0.223234
Verrucomicrobiota	0.373694	0.223598	0.29779	0.102207	0	0.163691	0.120331	0.102709	0.108601
Patescibacteria	0	0.154799	0.182782	0.102207	0	0	0	0.104097	0
Cyanobacteria	0.118903	0.326797	0.106794	0.106852	0	0.10294	0	0	0
Fibrobacterota	0	0	0.108847	0	0	0	0	0	0
Elusimicrobiota	0	0	0	0	0	0	0	0	0
Desulfobacterota	0	0	0.108847	0	0	0	0	0	0

## Sheet: Relative abundance Family CTRL
	S_1_CTRL	S_15_CTRL	S_25_CTRL	S_29_CTRL	S_9_CTRL	S_17_CTRL	S_21_CTRL	S_24_CTRL	S_6_CTRL
Oscillospiraceae	13.9506	11.1835	11.7138	11.8746	7.26169	14.182	10.986	7.78146	10.4195
Rikenellaceae	16.1091	21.9353	23.1777	20.1523	25.0167	22.1199	24.8286	23.8709	20.8168
Bacteroidaceae	8.75569	9.22049	11.5463	9.88086	10.6884	7.71922	10.5967	11.0314	13.7178
Bifidobacteriaceae	0.340298	0	0.687431	0.162755	1.00616	0.575231	0.903965	0.154328	0.696543
Lachnospiraceae	6.95556	6.72803	7.27927	6.76736	4.86461	8.16589	7.76712	6.71781	8.279
p-2534-18B5_gut_group	2.6106	2.48025	3.0072	0.960255	1.24099	2.76217	1.81052	2.20296	1.49804
UCG-010	9.86536	10.819	8.14669	12.9944	5.93038	7.18508	6.02514	8.57126	8.00865
Prevotellaceae	6.58896	9.91081	8.81912	6.94476	7.45317	6.62973	6.33939	11.4778	7.76693
[Eubacterium]_coprostanoligenes_group	4.08029	2.9486	3.59214	4.10957	6.59333	6.86035	3.98055	3.59645	3.89301
Christensenellaceae	1.82808	0.830822	0.719928	0.823541	0.986289	1.15576	0.935002	0.954715	1.0146
Bacteroidales_RF16_group	1.49928	1.96506	2.21478	1.42573	2.30676	1.39169	2.84251	2.83086	2.34407
Muribaculaceae	1.4812	1.06093	0.844916	0.766577	4.91519	1.51495	1.05398	1.13174	1.32311
Monoglobaceae	5.83768	4.54305	2.74473	7.018	4.29921	4.18832	4.33489	5.10644	6.29115
Peptostreptococcaceae	0.318927	0.584426	0.472453	0.4785	1.08203	1.24987	0.575486	0.526531	0.931904
Butyricicoccaceae	1.01267	0.612935	0.579942	0.543602	0.276378	0.689216	0.305201	0.269317	0.333959
Clostridia_vadinBB60_group	1.43517	2.20738	1.48985	2.19882	1.53543	0.842965	1.29969	1.62196	1.74295
Hungateiclostridiaceae	1.00117	0.480573	0.444956	0.655903	0.513015	1.67798	0.245713	0.40095	0.429376
Spirochaetaceae	0.624702	0.315631	0.807419	0.229485	2.25799	0.772718	2.01355	1.07576	0.365764
Tannerellaceae	0.512913	0.226032	0.162484	0.122066	0.202316	0	0.290976	0.459958	0.505709
Ruminococcaceae	3.11858	2.18702	2.11729	2.33065	2.39166	2.42021	1.5648	1.52815	1.37718
Erysipelotrichaceae	0.562232	0.983546	0.764924	0.402005	1.16693	0.788623	1.42901	1.05004	0.518431
Clostridia_UCG-014	1.53216	0.502973	0.609939	0.613587	1.15609	0.678613	0.570313	0.394898	0.728348
Acidaminococcaceae	0.281116	0.838967	0.559944	0.524071	0	0.163026	0.399607	0.668755	0.496167
Izemoplasmatales	0.787453	0.303413	0.609939	0.240878	0.223992	0.324727	0.311667	0.257213	0
Anaerovoracaceae	1.07515	0.623116	0.79742	0.670551	0.399212	0.793924	0.562553	0.526531	0.858751
F082	0.621414	0.356357	0.274973	0.268546	0.399212	0.217368	0.161653	0.205771	0.187653
RF39	0.882803	0.342103	0.364964	0.209954	0.747846	0.552699	0.319427	0.414567	0.833307
Enterobacteriaceae	0	0	0	0	0	0	1.15485	0	0
Akkermansiaceae	0.623058	0.474464	0.127487	0.135087	0.148124	0	0.16424	0.413054	0.149486
Atopobiaceae	0.103569	0	0.114989	0.100908	0.359472	0	0	0.113476	0.327598
Erysipelatoclostridiaceae	0.688816	0.765659	0.834917	0.38573	0.485919	0.453292	0.788868	0.652111	0.502529
Saccharimonadaceae	0.115077	0.195487	0.114989	0.122066	0.236637	0	0.157774	0.16038	0.11132
Peptococcaceae	0.139736	0.146616	0.19998	0.138342	0	0.315449	0.109924	0	0.120861
Clostridiaceae	0	0	0	0.122066	0.269152	0.278337	0	0	0
Barnesiellaceae	0.164395	0	0.127487	0	0.202316	0	0.134496	0.180049	0.108139
p-251-o5	0.139736	0	0	0	0	0	0	0	0
Gastranaerophilales	0	0	0	0	0	0	0	0	0
Moraxellaceae	0	0	0	0	0	0	0.715154	0	0
Fibrobacteraceae	0.136448	0	0	0	0	0	0	0	0
Acholeplasmataceae	0.101925	0.162906	0.217478	0	0	0	0.226315	0	0.117681
Paludibacteraceae	0.115077	0.209742	0.192481	0.247388	0.126447	0.192185	0.239247	0.328325	0.305334
Defluviitaleaceae	0	0	0	0	0.126447	0.106033	0	0	0
Marinifilaceae	0	0	0	0	0	0	0	0	0
Elusimicrobiaceae	0	0	0	0.143225	0	0	0	0	0
Selenomonadaceae	0.198918	0	0.109989	0	0	0	0	0	0
Succinivibrionaceae	0	0	0.152485	0	0.126447	0	0	0	0.178111
Veillonellaceae	0	0	0	0	0	0	0	0	0.149486
Chloroplast	0	0	0	0	0	0	0	0	0
Pseudomonadaceae	0	0	0	0	0	0	0.157774	0	0
Desulfovibrionaceae	0	0	0	0	0	0	0	0	0
WCHB1-41	0	0	0	0.118811	0	0	0	0	0
Others	3.22872	3.13187	2.77722	4.57016	2.56688	2.399	2.95761	2.47076	2.12143

## Sheet: Relative abundance Family TRT
	S_1_TRT	S_15_TRT	S_25_TRT	S_29_TRT	S_9_TRT	S_17_TRT	S_21_TRT	S_24_TRT	S_6_TRT
Oscillospiraceae	15.1941	15.5487	19.6767	13.7398	21.083	13.1003	16.0447	12.3334	16.5586
Rikenellaceae	18.4554	19.7798	17.3519	14.7642	19.055	17.4862	16.7378	17.4134	18.6129
Bacteroidaceae	9.42445	7.77434	7.92738	7.87224	7.19455	7.17371	8.79601	10.4375	9.14658
Bifidobacteriaceae	0.229312	0.275198	0.182782	0.566783	0.429148	1.17452	0.882991	14.1225	0.790371
Lachnospiraceae	4.77593	4.50636	5.07065	6.66202	10.1439	7.06065	9.18412	3.46991	6.0213
p-2534-18B5_gut_group	2.27897	2.64878	2.58359	2.37631	2.85468	2.53637	1.93716	1.73634	1.38466
UCG-010	9.05642	10.5607	7.9664	7.8072	6.84323	4.59685	5.97587	4.91478	6.01225
Prevotellaceae	8.47889	8.03234	9.08157	6.9849	6.49192	8.96588	8.17233	8.91628	9.63528
[Eubacterium]_coprostanoligenes_group	3.96909	4.16237	3.32498	8.72938	4.71853	3.80877	4.85052	3.45742	5.50846
Christensenellaceae	1.67313	2.52838	2.26526	1.76539	1.90803	2.29505	2.53881	2.71486	1.83716
Bacteroidales_RF16_group	1.5514	0.963192	0.622279	1.16841	0.957169	1.2319	1.24398	1.49761	1.10411
Muribaculaceae	2.6102	1.16959	2.16463	1.69106	2.293	2.50937	1.45583	4.65662	2.01213
Monoglobaceae	3.00371	5.40076	2.17695	6.77584	3.22703	4.19859	3.29639	1.42127	4.49486
Peptostreptococcaceae	0.203833	0.189198	0.326542	0.253194	0.225093	0.467447	0.154227	0.252609	0.530936
Butyricicoccaceae	0.716247	1.23839	0.825598	0.66899	0.818327	0.666577	0.782998	0.657895	0.458536
Clostridia_vadinBB60_group	1.45231	1.44479	1.19527	1.35889	0.511192	1.06146	1.15246	0.581557	0.895955
Hungateiclostridiaceae	0.407666	0.842793	0.258769	0.771196	0.39549	0.197442	0.621992	0.133245	0.271501
Spirochaetaceae	0.965377	1.37599	1.05151	1.10801	0.64793	3.06794	1.69988	0.77032	1.74063
Tannerellaceae	0.274609	0.206398	0	0.271777	0	0.440447	0.132194	0.334499	0.530936
Ruminococcaceae	3.22453	3.02718	3.86717	2.73403	2.72215	2.31024	3.28791	2.65379	2.41033
Erysipelotrichaceae	0.577527	0.481596	1.09258	0.766551	0.738388	1.83773	0.608433	0.967411	1.00154
Clostridia_UCG-014	2.15723	1.68559	1.87094	3.32172	1.06235	3.45607	2.12189	0.537142	1.44801
Acidaminococcaceae	0.246298	0.292398	0.340918	0.118467	0.172501	0.155253	0.537252	0	0.165918
Izemoplasmatales	0.665289	0.687994	0.878994	0.885017	0.279788	0.531574	0.68131	0.253997	0.365019
Anaerovoracaceae	0.271778	0.223598	0.359402	0.253194	0.414423	0.384758	0.289811	0.28592	0.319768
F082	0.274609	0.326797	0.377885	0.202091	0.176708	0.175504	0.227103	0.31368	0.304685
RF39	2.14308	1.34159	1.491	1.95122	1.12126	4.21546	2.01003	1.33106	1.98799
Enterobacteriaceae	0	0	0	0	0	0.10294	0	0	0
Akkermansiaceae	0.373694	0.223598	0.28136	0.102207	0	0.163691	0	0.102709	0.108601
Atopobiaceae	0	0	0.1376	0	0	0	0	0.106873	0.138767
Erysipelatoclostridiaceae	0.97387	0.103199	1.11928	0.543554	0.637412	0.896082	1.05586	0.632911	0.642553
Saccharimonadaceae	0	0.154799	0.182782	0.102207	0	0	0	0.104097	0
Clostridiaceae	0	0	0	0	0	0.170441	0	0	0.184018
Barnesiellaceae	0.13872	0.120399	0	0.146341	0	0	0.116941	0.281757	0.138767
p-251-o5	0.127396	0	0	0	0	0	0	0	0
Gastranaerophilales	0	0.206398	0	0	0	0	0	0	0
Moraxellaceae	0	0	0	0.106852	0	0	0	0	0
Fibrobacteraceae	0	0	0.108847	0	0	0	0	0	0
Acholeplasmataceae	0.246298	0	0.205373	0.155633	0.138842	0.131628	0.132194	0	0.238318
Paludibacteraceae	0.19534	0	0	0.118467	0	0	0.191512	0	0
Marinifilaceae	0	0.103199	0	0	0	0	0	0	0
Selenomonadaceae	0	0	0.100633	0	0	0	0	0.106873	0
Chloroplast	0	0.120399	0	0	0	0	0	0	0
Desulfovibrionaceae	0	0	0.108847	0	0	0	0	0	0
Others	3.05184	2.06398	2.64109	2.78513	2.14785	2.50937	2.02868	1.89735	2.31078
Peptococcaceae	0	0	0	0	0	0	0	0	0
Defluviitaleaceae	0	0	0	0	0	0	0	0	0
Elusimicrobiaceae	0	0	0	0	0	0	0	0	0
Succinivibrionaceae	0	0	0	0	0	0	0	0	0
Veillonellaceae	0	0	0	0	0	0	0	0	0
Pseudomonadaceae	0	0	0	0	0	0	0	0	0
WCHB1-41	0	0	0	0	0	0	0	0	0

## Sheet: Relative abundance Genus CTRL
	S_1_CTRL	S_15_CTRL	S_25_CTRL	S_29_CTRL	S_9_CTRL	S_17_CTRL	S_21_CTRL	S_24_CTRL	S_6_CTRL
Rikenellaceae_RC9_gut_group	10.2911	14.686	13.2637	13.6812	15.2929	15.4822	17.3745	14.8246	13.8195
UCG-005	10.2566	9.00668	9.60404	10.0192	6.52288	12.5901	9.41727	6.02787	8.48892
Others	17.5393	13.5212	12.7937	15.4178	11.9926	13.5776	11.9714	11.0723	11.485
Bacteroides	8.05866	8.27767	11.0189	9.25263	9.99296	7.19834	9.70566	10.1508	13.1484
UCG-010	9.94427	10.8577	8.15168	13.0578	5.93038	7.20629	6.02514	8.57126	8.00865
Alistipes	4.7165	6.31669	9.0441	5.63621	9.19272	6.05848	6.8735	7.61957	6.73007
[Eubacterium]_coprostanoligenes_group	4.08029	2.9486	3.59214	4.10957	6.59333	6.86035	3.98055	3.59645	3.89301
Monoglobus	5.99878	4.61025	2.76472	7.21005	4.36424	4.25724	4.45904	5.12914	6.31659
Prevotellaceae_UCG-003	2.79801	4.79555	3.57714	3.0598	1.77207	2.7118	1.77948	5.48016	3.5336
p-2534-18B5_gut_group	2.6106	2.48025	3.0072	0.960255	1.24099	2.76217	1.81052	2.20296	1.49804
Bacteroidales_RF16_group	1.51079	1.87342	2.29477	1.40458	2.32483	1.48182	3.00158	3.00486	2.3727
Christensenellaceae_R-7_group	1.81821	0.830822	0.719928	0.81052	0.986289	1.14516	0.928536	0.954715	1.0146
Prevotella	0.547436	1.49874	1.12989	0.636373	1.97619	1.31746	2.18814	1.75208	0.871474
Clostridia_vadinBB60_group	1.48449	2.39676	1.58234	2.17766	1.63478	0.947673	1.34237	1.63255	1.7016
Clostridia_UCG-014	1.51244	0.476501	0.609939	0.563133	1.15609	0.633549	0.544448	0.394898	0.728348
Prevotellaceae_UCG-004	1.30037	1.70441	1.52985	0.940725	0.897776	1.1995	1.2415	1.25127	1.18635
Bifidobacterium	0.340298	0	0.687431	0.162755	1.00616	0.575231	0.903965	0.140711	0.642473
Muribaculaceae	0.849924	0.722896	0.442456	0.512679	3.3346	0.901283	0.680237	0.742893	0.877835
RF39	0.84828	0.307486	0.364964	0.209954	0.747846	0.547397	0.314254	0.414567	0.814223
Treponema	0.545792	0.311558	0.727427	0.203444	2.15141	0.758138	1.91009	0.909325	0.314875
Lachnospiraceae_AC2044_group	0.221934	0.55999	0.394961	0.23274	0.35044	1.19022	1.56092	0.511401	0.766515
dgA-11_gut_group	1.01432	0.873585	0.714929	0.73077	0.487726	0.50896	0.52505	1.32994	0.267167
UCG-009	0.988016	0.610898	0.542446	0.522444	0.276378	0.68524	0.305201	0.269317	0.333959
Alloprevotella	0.434004	0.887839	1.32237	1.10185	1.14345	0.231948	0.245713	1.63406	0.817404
Ruminococcus	0.325503	0.557954	0.50245	0.362944	0.503983	0.585834	0.636267	0.340429	0.318056
Paraclostridium	0.318927	0.584426	0.472453	0.4785	1.08203	1.24987	0.575486	0.526531	0.931904
Prevotellaceae_UCG-001	0.323859	0.297304	0.207479	0.286449	0.3956	0.231948	0.171999	0.528044	0.429376
Lachnospiraceae_NK4A136_group	0.524421	0.264723	0.537446	0.208327	0	0.417506	0.263818	0.66119	0.655195
NK4A214_group	0.69046	0.36043	0.347465	0.138342	0.119222	0.369791	0.275457	0.391872	0.238542
Phascolarctobacterium	0.272896	0.80435	0.509949	0.515934	0	0.163026	0.399607	0.599156	0.483445
F082	0.621414	0.356357	0.434957	0.361316	0.3956	0.217368	0.161653	0.205771	0.187653
Candidatus_Soleaferrea	0.309063	0.193451	0.29747	0.250643	0.303474	0.246527	0.11639	0.222414	0.190834
Coprococcus	0.230153	0.329885	0.349965	0.234367	0.321538	0.238575	0.192691	0.789796	0.458001
Family_XIII_AD3011_group	0.608263	0.419484	0.412459	0.359689	0.157156	0.377744	0.257352	0.329838	0.572501
Acetitomaculum	0.33701	0.26065	0.60494	0.345041	0.171607	0.732955	0.415126	0.166432	0.890557
Parabacteroides	0.493186	0.18327	0.162484	0	0.202316	0	0.279337	0.459958	0.505709
Akkermansia	0.623058	0.474464	0.127487	0.135087	0.148124	0	0.16424	0.413054	0.149486
Oscillibacter	0.461951	0.305449	0.259974	0.219719	0	0	0.165533	0.178536	0.359403
UCG-002	0.213714	0.130325	0	0	0.167994	0	0	0.193667	0
Pygmaiobacter	0.151244	0	0.157484	0.151362	0.196897	0.327378	0.12415	0.139198	0
Erysipelotrichaceae_UCG-009	0.121653	0.134398	0.147485	0	0.33057	0.103382	0.161653	0.397924	0.11132
Izemoplasmatales	0.170971	0.13847	0.344966	0	0.15535	0	0.173292	0.108937	0
Turicibacter	0	0.120143	0	0	0.491338	0.275687	0.827665	0.158867	0
UCG-004	0.100281	0.166979	0.189981	0	0	0.135192	0.153894	0	0.194014
Frisingicoccus	0.159463	0.146616	0.254975	0.16601	0	0.140494	0	0.198206	0.130403
Solobacterium	0	0.295268	0.19748	0	0.196897	0.136518	0.142255	0.263265	0
Candidatus_Saccharimonas	0.115077	0.195487	0.114989	0.122066	0.236637	0	0.157774	0.16038	0.11132
Olsenella	0.103569	0	0.114989	0.100908	0.359472	0	0	0.113476	0.327598
[Anaerorhabdus]_furcosa_group	0	0	0	0	0	0	0	0	0.155847
Pseudobutyrivibrio	0	0	0	0	0	0	0	0	0.149486
Blautia	0	0	0.112489	0	0	0.128565	0	0	0.130403
Escherichia-Shigella	0	0	0	0	0	0	1.15485	0	0
p-251-o5	0.162751	0.164943	0	0	0	0	0	0.157354	0
Incertae_Sedis	0	0	0	0	0	0.132542	0	0	0
[Eubacterium]_brachy_group	0.235085	0	0.182482	0.126949	0	0.229297	0	0.116503	0.152667
Dorea	0.110145	0	0.109989	0	0.233024	0	0.157774	0	0.117681
Clostridium_sensu_stricto_1	0	0	0	0.122066	0.261927	0.278337	0	0	0
Butyrivibrio	0	0	0	0	0	0.120613	0.252179	0	0
[Ruminococcus]_gauvreauii_group	0	0	0.147485	0	0	0.103382	0	0.205771	0.108139
Negativibacillus	0.179191	0.134398	0.327467	0.113929	0	0	0	0	0.120861
Sharpea	0	0	0.132487	0	0.133673	0	0	0	0
Lachnoclostridium	0	0	0	0	0	0	0.162946	0	0
Lachnospiraceae_NC2004_group	0	0	0	0.211582	0	0	0	0	0.184473
Faecalitalea	0	0	0	0	0	0.104708	0.107338	0	0
[Eubacterium]_ruminantium_group	0	0	0	0	0	0	0.104751	0	0
Acinetobacter	0	0	0	0	0	0	0.514704	0	0
EMP-G18	0	0	0.114989	0	0	0	0.112511	0	0
Lachnospiraceae_UCG-001	0.100281	0.128289	0	0	0	0	0	0	0
Succinivibrio	0	0	0	0	0.126447	0	0	0	0.16857
Lachnospiraceae_NK3A20_group	0	0	0	0	0	0	0	0	0.133584
Defluviitaleaceae_UCG-011	0	0	0	0	0.126447	0.106033	0	0	0
Psychrobacter	0	0	0	0	0	0	0.20045	0	0
Anaerovibrio	0.198918	0	0	0	0	0	0	0	0
Syntrophococcus	0	0	0	0	0.178833	0	0	0	0
Agathobacter	0	0	0	0	0	0	0.157774	0	0
Pseudomonas	0	0	0	0	0	0	0.157774	0	0
Elusimicrobium	0	0	0	0.143225	0	0	0	0	0
Anaerovorax	0	0	0	0	0.117415	0	0	0	0
Erysipelotrichaceae_UCG-002	0	0	0	0	0	0	0.103458	0	0
Odoribacter	0	0	0	0	0	0	0	0	0
[Eubacterium]_siraeum_group	0	0	0	0	0	0	0	0	0
Desulfovibrio	0	0	0	0	0	0	0	0	0
Lachnospiraceae_UCG-009	0	0	0	0	0	0	0	0	0
Prevotellaceae_Ga6A1_group	0	0	0	0	0	0	0	0	0
Cellulosilyticum	0	0	0	0	0	0	0	0	0
Chloroplast	0	0	0	0	0	0	0	0	0
Anaeroplasma	0	0	0	0	0	0	0	0	0
Dielma	0	0	0	0	0	0	0	0	0
Gastranaerophilales	0	0	0	0	0	0	0	0	0
Faecalibacterium	0	0	0	0	0	0	0	0	0
Roseburia	0	0	0	0	0	0	0	0	0

## Sheet: Relative abundance Genus TRT
	S_1_TRT	S_15_TRT	S_25_TRT	S_29_TRT	S_9_TRT	S_17_TRT	S_21_TRT	S_24_TRT	S_6_TRT
Rikenellaceae_RC9_gut_group	11.409	12.2119	11.4146	9.09872	14.0799	10.9032	10.1858	11.5048	12.2176
UCG-005	13.3256	13.4331	17.5224	12.2346	19.2465	10.7429	14.177	10.7456	14.9175
Others	14.6845	12.3495	13.8298	12.5807	13.6738	13.0514	12.9178	13.3758	12.7515
Bacteroides	8.32036	6.70795	7.05455	7.15215	6.67915	6.12069	7.81303	8.62064	8.01532
UCG-010	9.05642	10.5607	8.02596	7.76771	6.87689	4.5901	5.95214	4.91478	6.01225
Alistipes	6.28203	6.53595	4.82009	4.84785	4.30411	5.73593	5.8335	4.84538	5.54165
[Eubacterium]_coprostanoligenes_group	3.96909	4.16237	3.32498	8.72938	4.71853	3.80877	4.85052	3.45742	5.50846
Monoglobus	3.09147	5.62436	2.26526	6.85714	3.23755	4.23572	3.32859	1.53925	4.53407
Prevotellaceae_UCG-003	2.63568	3.00998	3.33525	3.02671	2.58541	3.49995	3.24893	2.56357	2.9292
p-2534-18B5_gut_group	2.27897	2.64878	2.58359	2.37631	2.85468	2.53637	1.93716	1.73634	1.38466
Bacteroidales_RF16_group	1.58537	1.16959	0.671568	1.34495	1.12757	1.40403	1.20161	1.6142	1.32131
Christensenellaceae_R-7_group	1.67313	2.45958	2.25499	1.76539	1.90803	2.27817	2.53373	2.71486	1.83716
Prevotella	1.61085	1.53079	1.31233	1.05226	1.7187	2.39968	1.30839	1.98895	2.66976
Clostridia_vadinBB60_group	1.59669	1.25559	1.26304	1.48897	0.631101	1.1779	1.22195	0.581557	0.923105
Clostridia_UCG-014	2.13742	1.68559	1.85041	3.28223	1.01607	3.43245	2.07444	0.537142	1.44801
Prevotellaceae_UCG-004	1.37304	1.51359	1.92845	1.04762	0.795187	1.15427	1.09993	1.4643	1.68331
Bifidobacterium	0.229312	0.275198	0.182782	0.566783	0.429148	1.16609	0.882991	14.1225	0.790371
Muribaculaceae	1.72975	0.739594	1.52592	1.02207	1.0876	1.80229	0.97451	2.59272	1.31829
RF39	2.06098	1.28999	1.4335	1.95122	1.12126	4.13109	1.9897	1.28387	1.95481
Treponema	0.903094	1.37599	1.01249	1.07549	0.628997	2.99875	1.65751	0.684266	1.67728
Lachnospiraceae_AC2044_group	0.591682	0.739594	0.550398	1.23345	2.45709	0.943333	1.81852	0.340051	1.11316
dgA-11_gut_group	0.662458	1.03199	0.961144	0.659698	0.67107	0.767829	0.5542	1.04097	0.72702
UCG-009	0.716247	1.23839	0.825598	0.66899	0.818327	0.666577	0.767745	0.657895	0.443452
Alloprevotella	0.452963	0.361197	0.564775	0.418118	0.159879	0.298694	0.505051	0.46358	0.247368
Ruminococcus	0.481273	0.171999	0.745502	0.499419	0.690003	0.666577	1.63209	0.569065	0.461552
Paraclostridium	0.203833	0.189198	0.326542	0.253194	0.225093	0.467447	0.154227	0.252609	0.530936
Prevotellaceae_UCG-001	0.673782	0.705194	0.757825	0.360046	0.300825	0.432009	0.952478	0.5996	0.561103
Lachnospiraceae_NK4A136_group	0.512414	0	0	1.00348	0.256648	0.334132	0.684699	0.133245	0.298652
NK4A214_group	0.189678	0.189198	0.531915	0.243902	0.363935	0.470823	0.371161	0.272041	0.283568
Phascolarctobacterium	0.220819	0.292398	0.308059	0.118467	0.172501	0.145128	0.513525	0	0.156867
F082	0.274609	0.326797	0.377885	0.29036	0.176708	0.175504	0.315233	0.31368	0.304685
Candidatus_Soleaferrea	0.328398	0.464396	0.345026	0.329849	0.218782	0.312194	0.294895	0.226238	0.307702
Coprococcus	0.220819	0	0.213587	0.299652	0.216678	0.21263	0.177954	0.101321	0.232285
Family_XIII_AD3011_group	0.11041	0	0.215641	0.171893	0.218782	0.229505	0.193207	0	0.129717
Acetitomaculum	0	0	0	0	0	0.128253	0	0.265101	0.111617
Parabacteroides	0.25196	0.206398	0	0.271777	0	0.432009	0.105078	0.295636	0.503786
Akkermansia	0.373694	0.223598	0.28136	0.102207	0	0.163691	0	0.102709	0.108601
Oscillibacter	0.178354	0.378397	0.236178	0.192799	0.140946	0.227817	0.150837	0	0.120667
UCG-002	0.285933	0.137599	0.211534	0.213705	0.161982	0.388133	0.328791	0.265101	0.229268
Pygmaiobacter	0.161368	0.240798	0.125277	0.188153	0.176708	0.281818	0.133889	0.115201	0.147817
Erysipelotrichaceae_UCG-009	0	0	0.149922	0.132404	0	0.357758	0.113552	0.297024	0.147817
Izemoplasmatales	0.345384	0.206398	0.3861	0.281069	0.140946	0.173816	0	0	0
Turicibacter	0	0	0	0	0	0.504573	0	0	0.238318
UCG-004	0.217988	0.103199	0.186889	0.106852	0.138842	0.156941	0.274558	0.124917	0.168934
Frisingicoccus	0.130227	0.154799	0.100633	0.12079	0.16619	0.158628	0.167785	0	0.150834
Solobacterium	0	0	0.236178	0	0	0.283506	0	0.312292	0
Candidatus_Saccharimonas	0	0.154799	0.182782	0.102207	0	0	0	0.104097	0
Olsenella	0	0	0.1376	0	0	0	0	0.106873	0.138767
[Anaerorhabdus]_furcosa_group	0.124565	0.240798	0.211534	0.10453	0.164086	0.210942	0	0	0.174968
Pseudobutyrivibrio	0	0.309598	0	0	0.454392	0.199129	0.25761	0	0
Blautia	0	0	0.129385	0.111498	0.12622	0.192379	0.12372	0	0.238318
Escherichia-Shigella	0	0	0	0	0	0.10294	0	0	0
p-251-o5	0.127396	0	0.127331	0.134727	0	0	0.332181	0	0
Incertae_Sedis	0.164199	0.120399	0.123224	0.134727	0.164086	0.145128	0.101688	0	0.102567
[Eubacterium]_brachy_group	0	0	0	0	0.122013	0	0	0	0
Dorea	0	0.326797	0	0	0	0	0	0	0
Clostridium_sensu_stricto_1	0	0	0	0	0	0.170441	0	0	0.184018
Butyrivibrio	0	0	0	0	0.199849	0.163691	0.244051	0	0
[Ruminococcus]_gauvreauii_group	0	0	0	0	0	0	0.327096	0	0
Sharpea	0	0	0.143761	0	0	0.10969	0.140668	0.159616	0
Lachnoclostridium	0	0	0	0.199768	0.145153	0.200817	0.110162	0	0
Lachnospiraceae_NC2004_group	0	0	0	0.10453	0.140946	0	0	0	0
Faecalitalea	0	0	0	0.116144	0.128324	0.12319	0	0	0
[Eubacterium]_ruminantium_group	0	0	0	0	0.159879	0	0.144058	0	0.120667
EMP-G18	0.121734	0	0	0	0	0	0	0	0.135751
Lachnospiraceae_UCG-009	0	0	0	0	0	0	0.435564	0	0
Lachnospiraceae_UCG-001	0	0	0.154029	0	0	0	0	0	0
Lachnospiraceae_NK3A20_group	0	0	0	0	0	0	0	0.130469	0
Faecalibacterium	0	0.257998	0	0	0	0	0	0	0
Roseburia	0	0	0.115009	0	0.117805	0	0	0	0
Anaeroplasma	0	0	0.115009	0	0	0	0	0	0.102567
Dielma	0.104748	0	0	0	0.109391	0	0	0	0
Gastranaerophilales	0	0.206398	0	0	0	0	0	0	0
Cellulosilyticum	0	0	0	0	0	0.135003	0	0	0
Chloroplast	0	0.120399	0	0	0	0	0	0	0
Prevotellaceae_Ga6A1_group	0	0	0	0	0	0	0.106772	0	0
Odoribacter	0	0.103199	0	0	0	0	0	0	0
[Eubacterium]_siraeum_group	0	0	0	0	0	0	0.101688	0	0
Desulfovibrio	0	0	0.100633	0	0	0	0	0	0
Negativibacillus	0	0	0	0	0	0	0	0	0
Erysipelotrichaceae_UCG-002	0	0	0	0	0	0	0	0	0
Anaerovorax	0	0	0	0	0	0	0	0	0
Psychrobacter	0	0	0	0	0	0	0	0	0
Anaerovibrio	0	0	0	0	0	0	0	0	0
Syntrophococcus	0	0	0	0	0	0	0	0	0
Agathobacter	0	0	0	0	0	0	0	0	0
Pseudomonas	0	0	0	0	0	0	0	0	0
Elusimicrobium	0	0	0	0	0	0	0	0	0
Defluviitaleaceae_UCG-011	0	0	0	0	0	0	0	0	0
Succinivibrio	0	0	0	0	0	0	0	0	0
Acinetobacter	0	0	0	0	0	0	0	0	0
