# Supplementary material for: Influence of olive cake dietary supplementation on fecal microbiota of dairy cows
Source: Front Microbiol. 2023 May 3;14:1137452. doi: 10.3389/fmicb.2023.1137452 (PMC10188969; doi:10.3389/fmicb.2023.1137452)
Supplement: Supplementary Data 2 — Abundance of each pathway detected by prediction analysis. [file Data_Sheet_2.XLSX]

## Sheet: path_abun_unstrat_descrip
pathway	description	S_1_CTRL	S_15_CTRL	S_25_CTRL	S_29_CTRL	S_9_CTRL	S_17_CTRL	S_21_CTRL	S_24_CTRL	S_6_CTRL	S_1_TRT	S_15_TRT	S_25_TRT	S_29_TRT	S_9_TRT	S_17_TRT	S_21_TRT	S_24_TRT	S_6_TRT
1CMET2-PWY	N10-formyl-tetrahydrofolate biosynthesis	45759.9	37456.3	31559.4	44892.2	41520.1	56727.8	59090.1	52353.9	24526.7	26324.4	4234.69	35573.5	31215.8	34963.7	44792.2	44345.5	50367.3	24905.8
3-HYDROXYPHENYLACETATE-DEGRADATION-PWY	4-hydroxyphenylacetate degradation	5.74579	5.43629	3.78949	2.20404	4.97996	2.79951	289.116	5.07395	2.26828	2.51864	0.838092	8.74035	1.39361	1.95946	19.7744	6.21201	15.3809	4.7307
ALL-CHORISMATE-PWY	superpathway of chorismate metabolism	260.894	107.2	95.5432	156.888	120.175	78.0798	2116.59	86.2499	57.2857	72.177	23.5365	155.301	953.419	19.9891	314.836	1015.87	263.383	131.304
ANAEROFRUCAT-PWY	homolactic fermentation	42525.2	33798.7	28389.7	40947.3	36900.3	51074.2	53377.8	45063.1	22823.3	24407.3	3855.81	32585.9	27974.1	30905.7	41556.1	40272.2	48031	22945.2
ANAGLYCOLYSIS-PWY	glycolysis III (from glucose)	62386.6	49616.5	41056.2	61417	53880.6	76163.9	76730.8	66492.5	32588	35797.5	5803.31	49361.3	42670.5	48434.6	59895.8	59734.1	65092.8	33147.5
ARG㳢_xD800_숍SYN	superpathway of arginine and polyamine biosynthesis	4364.9	3669.82	3098.13	4222.62	2896.62	2966.28	6835.24	4654.07	3247.13	1793.56	319.254	2727.56	1942.34	1477.08	4400.85	3836.59	3118.61	1686.07
ARGDEG-PWY	superpathway of L-arginine, putrescine, and 4-aminobutanoate degradation	9.66546	6.06155	5.12803	3.18087	6.99365	4.66448	512.998	6.99502	3.26452	5.29946	1.39727	10.2487	2.76388	2.79884	28.3232	12.0694	22.7895	6.98845
ARGORNPROST-PWY	arginine, ornithine and proline interconversion	1998.7	1377.84	1378.63	1861.07	1394.96	2422.3	2155.42	2098.27	878.505	735.048	209.611	1065.18	1005.93	1097.59	1689.09	1470.12	1636.67	700.02
ARGSYN-PWY	L-arginine biosynthesis I (via L-ornithine)	44348.3	33188.7	27214.4	43271.5	33988.2	52302.4	50122.9	41800.1	20803.1	24254.1	4056.59	34494.9	30113.2	34302.8	39566.1	42024.3	43812.6	22376.5
ARGSYNBSUB-PWY	L-arginine biosynthesis II (acetyl cycle)	43115	31688.3	25654.3	42031.8	31187.6	50374.5	47835.1	38661.8	19587.3	23379.4	3903.04	33540.6	29348.2	33763.1	38061.3	40946.7	41856.6	21631.6
ARO-PWY	chorismate biosynthesis I	56053.4	43300.3	35525.5	54848	45871.6	67955.7	67206.2	56373.8	28160.8	31602	5182.18	44326.3	38541.1	43995.3	53050.7	54135	58213.6	29614.8
ASPASN-PWY	superpathway of L-aspartate and L-asparagine biosynthesis	43076	32783.4	26850.7	40359.8	33794	53118.6	50224.5	44811.9	21702.1	24023.6	3767.3	33907.8	28639.3	34076.1	42737.5	41655	42218.4	23966.3
AST-PWY	L-arginine degradation II (AST pathway)	28.4886	25.2643	40.2098	23.6979	3.71642	2.47706	697.528	25.7514	5.24255	2.22712	0.741176	47.0936	39.8785	5.04	16.6197	65.4384	13.8193	8.28244
BIOTIN-BIOSYNTHESIS-PWY	biotin biosynthesis I	17167.4	15356.8	13027	18516.1	18651.1	22633.7	27809.4	22956.9	11346.1	10239.3	1605.29	15252.4	10486.4	13702.6	17220.1	17484.3	21500.5	10647.1
BRANCHED-CHAIN-AA-SYN-PWY	superpathway of branched amino acid biosynthesis	60695.3	48262	39905.6	60715.8	50993.4	73850.7	73853.8	63871.9	31494.1	34728.4	5665.16	48206.3	41834.3	47473.7	56321.1	57807	63576.3	31717.9
CALVIN-PWY	Calvin-Benson-Bassham cycle	58903.6	47251.3	38751.9	58705.9	51258.9	72158.3	73189.9	63455.5	31122	33686.1	5462.3	46408.2	40122.4	45855.7	56181.6	56420.8	61010.1	31599.4
CATECHOL-ORTHO-CLEAVAGE-PWY	catechol degradation to &beta;-ketoadipate	7.34296	0	0	7.39707	0	0	557.108	0	0	0	0	0	43.6168	0	0	53.4616	1.93388	0
CENTFERM-PWY	pyruvate fermentation to butanoate	10819.5	10296.2	8330.48	12267.2	10567	14649.4	15101.5	12915.7	5837.03	6842.33	1132.03	9620.44	7480.18	8321.96	10565.1	10612.4	11854	5999.51
CHLOROPHYLL-SYN	chlorophyllide a biosynthesis I (aerobic, light-dependent)	212.583	269.646	153.542	244.052	98.4901	136.302	200.482	129.057	421.832	83.2218	15.8065	120.595	91.6658	60.2973	34.6875	36.8716	115.733	20.645
COA-PWY	coenzyme A biosynthesis I	54821.9	44176.5	36266.4	54567.5	48001.9	67084.2	67513.4	59059.1	28651.9	31882.2	5209.06	44138.3	37640.2	42693.4	52383.2	52796.1	56605	29591.5
COBALSYN-PWY	adenosylcobalamin salvage from cobinamide I	33019	23875.4	18475.2	30289.3	23871.5	39191.4	36504	30433.4	16510.1	17117.5	2943.79	23512	21464.5	25479.5	29298.6	30067.9	27833.9	17062.9
CODH-PWY	reductive acetyl coenzyme A pathway	145.745	155.606	146.58	108.846	29.9866	285.183	102.891	159.698	43.9554	7.99862	0	48.9629	53.9489	40.9737	91.8975	84.9109	75.937	47.9494
COLANSYN-PWY	colanic acid building blocks biosynthesis	30344.4	25338.1	20356.7	30827.4	27178.4	35683.3	38215.6	33006.3	16537.9	18414.2	2845.5	24744.5	20659.8	22558.2	29132.5	28981.4	35313.3	17147.1
COMPLETE-ARO-PWY	superpathway of aromatic amino acid biosynthesis	58083.2	45152.7	37049.4	57092.3	47759.6	70352.6	69945.5	59005.6	29280.6	32838.2	5368.98	45964.6	40006	45594.9	54934.9	56111.2	60424.4	30731.7
DAPLYSINESYN-PWY	L-lysine biosynthesis I	44839.4	32679	26316.5	42982.4	32555.1	53658.7	50857.8	39262.4	20678.5	24525	4125.44	35639.9	30931	36260.7	41473	43380.1	41412.4	22924
DENITRIFICATION-PWY	nitrate reduction I (denitrification)	184.8	59.8269	104.543	288.827	0	57.1665	264.426	171.716	31.4552	107.751	21.2289	177.41	136.508	33.4011	298.56	54.8565	223.664	19.775
DENOVOPURINE2-PWY	superpathway of purine nucleotides de novo biosynthesis II	47470	39448	32258.2	48348.9	41475.2	56691.7	59819.3	54019.8	25637	27646.1	4392.73	38064.6	32776.2	35666.3	44537.7	44727.5	50647.3	25573.1
DTDPRHAMSYN-PWY	dTDP-L-rhamnose biosynthesis I	56706.2	47290.7	39059.7	57744.6	51604.5	72263	73718.9	64605.8	30689.6	33240	5456.17	46206.4	40258.7	46514.4	54829.3	55504.5	59660.1	30400.9
ECASYN-PWY	enterobacterial common antigen biosynthesis	8.46773	6.44476	5.46511	2.49246	7.43496	4.96841	382.427	7.4548	3.48405	4.47589	1.48053	10.6012	1.99527	2.97449	29.9201	8.89968	23.9646	7.42609
ENTBACSYN-PWY	enterobactin biosynthesis	39.3974	13.8553	11.7225	26.6337	15.9854	10.662	2640.07	15.9867	7.46184	9.59242	3.19507	23.4353	177.105	6.39761	73.8312	224.869	52.1495	15.9762
FAO-PWY	fatty acid &beta;-oxidation I	6992.71	8054.67	6254.89	8704.24	7824.73	11769.7	13789.4	10104.3	4313.85	4870.25	869.738	7152.68	5864.35	7498.01	7713.81	7010.58	8926.75	3721.67
FASYN-ELONG-PWY	fatty acid elongation -- saturated	49706.9	43811.7	36762.8	52068.5	48075	62474.8	67946.1	61790.1	29040.5	30516.4	4807.84	41125.3	33865.3	38743.6	47862.8	48087.7	55204.3	28199.8
FASYN-INITIAL-PWY	superpathway of fatty acid biosynthesis initiation (E. coli)	12262.4	11448.7	9307.6	13355	14290.3	19245	23339.3	18041.7	8507.13	6909.76	1197.26	12036	6826.96	10488.2	13246.4	13313.5	15582.9	8198.69
FERMENTATION-PWY	mixed acid fermentation	15414.1	14838.6	12410	15750.2	16510.9	24190.4	25617.1	20581.3	8983.51	9592.46	1643.83	13508.7	11308.5	14388.6	17061.7	14440.4	26874.8	7786.04
FOLSYN-PWY	superpathway of tetrahydrofolate biosynthesis and salvage	40458.8	34700.9	29482.2	41285.6	39427.8	49738.5	54048.3	49804.4	22938	24010.2	3794.24	31757	27407.1	29690.7	39584.8	38991.6	48784.4	22912.3
FUC-RHAMCAT-PWY	superpathway of fucose and rhamnose degradation	2042.35	1407.53	1122.47	1807.28	1821.15	2503.08	2485.91	1795.58	961.736	1044.06	146.394	1395.6	1173.66	1240.29	1478.67	1565.19	1517.93	1001.65
FUCCAT-PWY	fucose degradation	1616.13	980.555	705.181	1396.01	1701.08	2213.29	1794.62	1162.12	804.606	950.794	124.966	1116.46	1083.12	1088.62	1244.01	1256.18	1556.27	848.959
GALACT-GLUCUROCAT-PWY	superpathway of hexuronide and hexuronate degradation	7554.75	6316.67	5142.68	7686.21	5934.1	10699.7	10937.6	8745.19	4458.3	3576.51	517.388	4949.37	5812.71	7969.59	8204.29	9435.31	5886.11	3701.85
GALACTARDEG-PWY	D-galactarate degradation I	295.661	121.31	72.1729	191.168	281.1	247.107	520.194	167.546	96.0279	238.008	30.7812	206.292	192.112	70.0616	254.389	168.623	513.621	177.899
GALACTUROCAT-PWY	D-galacturonate degradation I	16519.6	13781.4	10969.5	15610.3	13412.8	21440.3	21316.9	18487.7	8607.84	8192.02	1257.26	10825.8	10143.1	13800.2	15067.7	15420.8	14866.7	7578.35
GALLATE-DEGRADATION-I-PWY	gallate degradation II	43	39	27	23	29	22	14	43	27	0	0	13	14.1143	0	17.3176	12	16	0
GLCMANNANAUT-PWY	superpathway of N-acetylglucosamine, N-acetylmannosamine and N-acetylneuraminate degradation	12675.5	9426.72	7879.64	11087.3	10199.6	17407.3	16179.7	12392	6778.91	7074.65	997.673	9554.06	9445.69	11168.2	15338.8	13824.4	10965.5	6865.79
GLUCARDEG-PWY	D-glucarate degradation I	373.706	250.143	153.095	254.924	460.082	581.539	862.596	222.943	229.471	238.008	30.7812	206.292	246.398	235.06	254.389	243.924	513.621	212.293
GLUCARGALACTSUPER-PWY	superpathway of D-glucarate and D-galactarate degradation	295.661	121.31	72.1729	191.168	281.1	247.107	520.194	167.546	96.0279	238.008	30.7812	206.292	192.112	70.0616	254.389	168.623	513.621	177.899
GLUCONEO-PWY	gluconeogenesis I	48981.4	40656.5	34225.9	48455	45168.8	60021.2	63708.3	56841.6	26695.5	28657.3	4554.63	38559.5	33370	38122.3	46908.5	47071	53757.3	26418.9
GLUCOSE1PMETAB-PWY	glucose and glucose-1-phosphate degradation	3061.09	2982.31	2495.56	3447.83	3776.87	5354	6177.07	4984.77	2348.9	1843.85	305.641	3059.06	1710.38	2899.06	3583.31	3481.95	4246.63	2244.99
GLUCUROCAT-PWY	superpathway of &beta;-D-glucuronide and D-glucuronate degradation	7975.7	6639.22	5293.01	8588.98	5918.92	11131.7	11404.7	10247.6	4621.41	3648.5	592.151	4956.09	6859.22	8222.19	8617.26	10185.6	5502.21	3800.88
GLUTORN-PWY	L-ornithine biosynthesis	39237.2	28802.7	23098	38518.8	28578.3	45530	43585.1	37196.1	17389.9	21323.9	3507.45	30563.8	26695.8	31198.9	34097.2	37230.4	38086.6	19674.1
GLYCOCAT-PWY	glycogen degradation I (bacterial)	49330.4	39321.5	33001.8	48860	43743.2	61627.2	60473.5	52469	27793.3	27714.1	4402.44	37896.2	33503.6	39146	48205.9	49770.7	55018.8	26460.7
GLYCOGENSYNTH-PWY	glycogen biosynthesis I (from ADP-D-Glucose)	55027.3	40036.4	32560.9	51971.4	42102.4	66785.7	62026.3	50313.4	26705.6	29947	5036.6	42975.5	37969	43718	53185.1	53941.8	52694.7	28622.3
GLYCOL-GLYOXDEG-PWY	superpathway of glycol metabolism and degradation	549.099	157.446	250.742	165.121	270.814	173.508	883.687	608.365	255.886	214.258	21.4435	46.63	238.314	76.7276	526.667	156.722	426.149	134.141
GLYCOLYSIS	glycolysis I (from glucose 6-phosphate)	51417.5	41783.7	35728.8	50152.8	47779.3	62036.1	66144.5	58211.2	28235.4	30024.5	4747.88	39933.6	33837.4	37729	50336	48721.6	61097.5	28086.4
GLYCOLYSIS-E-D	superpathway of glycolysis and Entner-Doudoroff	6473.45	7462.35	4007.09	6527.2	3711.61	4654.45	8567.58	15741.1	1995.68	2083.29	483.849	3848.93	8145.1	1981.36	4051.67	6183.79	3255.55	1322.01
GLYCOLYSIS-TCA-GLYOX-BYPASS	superpathway of glycolysis, pyruvate dehydrogenase, TCA, and glyoxylate bypass	1870.2	1372.77	1419.66	2182.25	1848.78	1659.46	5246.55	2268.3	1090.83	783.782	156.542	1246.25	1737.65	1002.62	1988.99	1632.94	1564.99	388.951
GLYOXYLATE-BYPASS	glyoxylate cycle	847.866	551.678	641.165	1074.87	761.94	676.977	2690.08	957.779	478.242	391.834	77.552	554.482	740.164	433.483	1070.11	645.392	825.036	163.35
GOLPDLCAT-PWY	superpathway of glycerol degradation to 1,3-propanediol	126.071	53.6772	33.3965	125.25	56.7058	85.6438	111.064	30.1127	37.189	13.8353	0	63.5008	47.111	85.4613	61.1086	65.0303	65.4333	21.8386
HCAMHPDEG-PWY	3-phenylpropanoate and 3-(3-hydroxyphenyl)propanoate degradation to 2-oxopent-4-enoate	4.98755	3.6786	3.19099	1.49032	4.42703	2.95652	194.836	4.39535	1.52727	2.61227	0.654545	6.30726	1.17931	1.7597	16.4488	5.04526	14.0551	3.96
HEME-BIOSYNTHESIS-II	heme biosynthesis I (aerobic)	6617.43	8105.62	6226	8303.75	7983.45	12180.6	13329.5	10890.6	4535.28	4703.96	819.561	6627.38	5678.17	7098.26	7507.96	6880.1	8488.42	3703.94
HEMESYN2-PWY	heme biosynthesis II (anaerobic)	21886.6	19763.5	16036	24282.1	21817.3	29465.8	32693.8	26732.4	13531.6	14034.2	2335.72	19602.2	16151	19600.8	20901.3	21575.7	25021.9	12393.4
HEXITOLDEGSUPER-PWY	superpathway of hexitol degradation (bacteria)	1608.04	924.669	556.615	1779.49	835.399	826.363	2283.72	1790.85	287.197	563.3	87.5138	808.276	1352	289.161	951.198	875.669	670.473	361.87
HISDEG-PWY	L-histidine degradation I	20395.7	18460.3	16620.4	21279.8	22820.6	25349.4	30097.7	28850.8	12328.8	12122.2	1926.63	15160.8	12947.1	14296.2	19452.1	18361.2	24169	11158.7
HISTSYN-PWY	L-histidine biosynthesis	48964.9	38293.4	32100.4	47809.9	40317.3	58779.8	58545.7	50656.7	25091.5	28049.9	4543.14	38675.9	34008.7	37915.8	45453.7	46919.3	50686.8	25617.5
HOMOSER-METSYN-PWY	L-methionine biosynthesis I	16417.8	14515.6	12061.1	17734.5	15368.1	22109.6	25138.4	19699	8899.67	9307.07	1438	12612.5	10071.5	12468	15410.5	14870.6	23190.1	7740.77
HSERMETANA-PWY	L-methionine biosynthesis III	18064	16475.6	14785.9	19983.1	19320	24912.3	29279.9	22606.5	10080.9	10350.1	1835.01	14364.7	10976.5	13778.5	16878.7	16806.8	26673.1	9118.91
ILEUSYN-PWY	L-isoleucine biosynthesis I (from threonine)	61368.1	48714.6	40357.5	61147.8	51579.6	74730.4	74740.6	64521.1	32194	34983.8	5662.74	48548.1	42230.7	47833.1	56793.4	58470.1	64162.4	32040.1
KDO-NAGLIPASYN-PWY	superpathway of (Kdo)2-lipid A biosynthesis	460.195	219.137	495.441	127.505	573.917	15.9933	1591.44	222.834	448.326	141.389	4.79248	264.482	70.1611	33.5527	113.171	219.176	173.606	55.8261
KETOGLUCONMET-PWY	ketogluconate metabolism	81.5899	67.8037	72.6158	48.8727	47.9708	64.3979	408.043	58.5781	51.5205	37.7632	0.9	42.6127	47.8116	25.0054	22.964	7.05789	53.7254	5.53846
LACTOSECAT-PWY	lactose and galactose degradation I	187.629	47.6859	89.6279	100.667	28.2887	75.0866	209.518	156.925	54.8786	48.0079	0	60.8524	71.8318	0	140.057	111.811	0	9.63868
LEU-DEG2-PWY	L-leucine degradation I	2585.26	1588.41	1201.14	2123.92	1504.81	1310.14	3909.82	1656.34	1149.71	902.208	185.159	1535.11	1248.62	678.548	1650.69	1333.2	1951.85	594.069
LIPASYN-PWY	phospholipases	0	0	0	0	0	0	0	17.434	0	0	0	9.89589	14.8989	0	14.7761	24.5564	0	9.45966
MET-SAM-PWY	superpathway of S-adenosyl-L-methionine biosynthesis	22926.7	20189.3	16841.6	24631.9	21543.4	30603.1	34606.6	27372.1	12510.9	13051.6	2025.35	17701	14169.9	17417.2	21615.5	20870.1	31622.4	10943.6
METH-ACETATE-PWY	methanogenesis from acetate	141.702	182.391	177.777	212.827	47.693	455.123	145.211	126.864	70.4496	15.9331	0	67.144	0	57.3737	85.0234	57.6058	5.99505	39.5727
METHGLYUT-PWY	superpathway of methylglyoxal degradation	18.2409	6.40027	5.45073	12.1312	7.41806	4.9426	814.92	7.46392	3.48193	4.46531	1.46006	10.0523	69.8552	2.95065	29.7066	83.8856	23.8723	7.4006
METHYLGALLATE-DEGRADATION-PWY	methylgallate degradation	53.7441	48.7431	33.746	28.7482	36.2463	27.4987	17.4994	53.7434	33.7451	0	0	16.2493	17.6419	0	21.646	14.9995	19.999	0
NAD-BIOSYNTHESIS-II	NAD salvage pathway II	510.036	407.167	449.207	1816.3	566.162	773.878	1231.32	650.336	294.356	189.796	56.0386	261.285	324.61	325.849	385.057	427.705	348.293	162.853
NADSYN-PWY	NAD biosynthesis II (from tryptophan)	4719.89	4780.28	3479.66	5503.93	5419.17	7904.18	8689.77	6802.16	2426.8	2698.3	501.742	3466.55	2972.74	4332.73	3743.93	3428.94	5383.11	2171.48
NAGLIPASYN-PWY	lipid IVA biosynthesis	29056.1	27761.8	23215.9	31692.2	31331.5	36170.8	42208.6	40577.3	17863.1	18763.4	2889.13	24479.8	19409.7	22298.9	28053.1	27830.6	35378.6	16957.3
NONMEVIPP-PWY	methylerythritol phosphate pathway I	52041.2	40881.5	34056.2	50709.5	43543.6	61176.2	61511	53674.9	26876.7	30014.4	4837.98	41686.1	35964.1	39811.5	50211.1	50866.2	55023.7	27785.4
NONOXIPENT-PWY	pentose phosphate pathway (non-oxidative branch)	73731.8	57669.5	47525.2	72890.8	63373.9	92719.8	90575.5	76006.6	37912	42564.6	6920.01	59115.6	51438.5	59336.1	72585	72903.6	75895	40093.6
OANTIGEN-PWY	O-antigen building blocks biosynthesis (E. coli)	40334.9	30049.7	23658.6	39623.3	30347.7	47476.7	44394.6	35730.1	19127.4	22653.4	3829.27	32706.5	28250.5	31191.1	37336.2	37882.3	40938.1	20713.2
ORNARGDEG-PWY	superpathway of L-arginine and L-ornithine degradation	9.66546	6.06155	5.12803	3.18087	6.99365	4.66448	512.998	6.99502	3.26452	5.29946	1.39727	10.2487	2.76388	2.79884	28.3232	12.0694	22.7895	6.98845
ORNDEG-PWY	superpathway of ornithine degradation	14.6685	5.18097	4.384	9.93742	5.96695	3.98496	779.096	5.9804	2.79414	3.5804	1.18784	8.7236	58.3208	2.38896	24.0562	80.4506	19.2723	5.9424
P101-PWY	ectoine biosynthesis	77.5928	82.654	102.968	154.713	0	0	119.218	44.5969	41.126	52.3664	11.6582	111.294	38.0483	7.3959	124.04	41.8574	87.3667	9.84628
P105-PWY	TCA cycle IV (2-oxoglutarate decarboxylase)	4221.19	3158.37	3317.72	4858.53	4857.15	4218.63	12106.5	4939.52	2866.92	1863.58	356.71	2952.48	3739.73	2705.26	4671.51	3856.61	3848.01	975.979
P108-PWY	pyruvate fermentation to propanoate I	35354.5	32303.9	27665.1	36884.4	36601.5	43707.9	49143.4	46203.6	21164.3	22228.6	3413.11	29077	23865	26911.4	33358.2	33194.8	41972.5	19712.9
P122-PWY	heterolactic fermentation	7074.85	3720.96	3113.57	4372.43	2926.05	4587.43	5175.99	3892.97	2941.97	2228.49	403.24	2765.93	2572.51	2886.74	4998.8	4602.65	12614.9	2209.48
P124-PWY	Bifidobacterium shunt	9190.9	4599.99	3905.62	5497.49	3561.2	5741.74	6432.78	4707.26	3689.48	2738.66	509.96	3411.84	3188.05	3615.11	6295	5840.16	19871.1	2745.73
P125-PWY	superpathway of (R,R)-butanediol biosynthesis	1299.47	820.709	560.28	1260.02	1672.44	2221.13	1690.84	997.556	538.555	759.253	189.009	1072.98	998.66	1012.07	1260.37	1379.49	1230.75	859.421
P161-PWY	acetylene degradation	22576	14779.2	11578.6	20186.8	17789.6	27692.4	24875.9	17718.1	10789.9	11340.1	1989.82	15879.9	17399.4	16523.8	22844.2	22393.3	23997.3	11396.2
P162-PWY	L-glutamate degradation V (via hydroxyglutarate)	2905.23	2014.88	1572.61	2667.71	1888.76	3053.73	2954.55	2462.15	1203.82	1408.87	257.975	1774.88	1458.41	1442.32	2292.34	2356.75	1991.85	1142.58
P163-PWY	L-lysine fermentation to acetate and butanoate	2832.71	1685.65	1389.33	1960.11	2740.99	2887.08	3142.16	2356.48	956.873	1535.5	241.928	1509.15	1642.53	2008.02	2989.95	2198.2	2691.86	1225.3
P164-PWY	purine nucleobases degradation I (anaerobic)	6715.61	4185.5	3459.49	5357.42	4702.02	7416.17	7391.71	5398.96	3315.08	3024.86	392.138	3806.91	3215.85	3862.47	5197.39	4693.09	5348.7	1887.55
P184-PWY	protocatechuate degradation I (meta-cleavage pathway)	54.7229	49.6312	34.3607	29.2714	36.9064	27.9991	17.8178	54.7224	34.36	0	0	16.5449	17.5526	0	21.5558	15.2724	20.3629	0
P221-PWY	octane oxidation	702.149	401.193	268.5	472.71	1034.18	1278.8	1848.11	431.658	415.333	362.578	0	349.581	694.926	578.724	409.386	636.949	399.629	572.781
P23-PWY	reductive TCA cycle I	7213.6	8546.39	4515.8	7440.05	4114.94	5183.84	9720.07	18545.8	2195.54	2298.57	546.491	4317.06	9561.59	2182.56	4449.08	6944.75	3549.01	1446.61
P241-PWY	coenzyme B biosynthesis	0	0	0	0	0	0	48.3108	0	0	0	0	0	0	0	0	0	0	0
P261-PWY	coenzyme M biosynthesis I	0	20.0928	0	0	20.7198	0	0	34.4744	0	7.42467	0	0	0	0	17.8151	0	0	0
P281-PWY	3-phenylpropanoate degradation	39.0109	64.658	47.3434	42.5653	50.2252	39.1481	38.0207	74.6215	48.0531	0	0	23.9266	34.7399	0	41.5096	21.8971	29.632	0
P381-PWY	adenosylcobalamin biosynthesis II (late cobalt incorporation)	439.759	0	0	95.7691	0	0	0	256.864	148.017	0	0	180.897	0	194.136	49.8102	115.31	415.07	131.686
P4-PWY	superpathway of L-lysine, L-threonine and L-methionine biosynthesis I	30902.5	25333.7	21017.5	31484.1	27025.9	40110.1	41653	32862.8	16014.7	17699.8	2889.25	24649.4	20395.1	24307.9	29961.4	29227.5	36578.1	15618.2
P42-PWY	incomplete reductive TCA cycle	49293.9	43001.4	35259	52299	45301.5	60548	62736.2	57962.5	27305.7	29717.5	4848.3	41327.4	33218.6	39001.3	45430.3	45265.6	55508.8	26927.4
P441-PWY	superpathway of N-acetylneuraminate degradation	10590.5	10784	6547.43	10471.4	6533.12	8554.59	13937	19022.1	3593.96	3742.63	814.681	6598	11622.9	3778.82	7340.29	10376.2	5897.17	2505.24
P461-PWY	hexitol fermentation to lactate, formate, ethanol and acetate	892.982	242.834	230.014	530.603	481.866	578.697	1160.81	412.602	110.489	251.054	38.3219	340.078	396.492	124.706	406.962	260.871	339.002	219.559
P562-PWY	myo-inositol degradation I	285.06	114.873	118.32	351.394	213.65	270.918	237.377	130.307	65.7246	93.5661	0	98.5532	142.927	114.091	142.369	129.525	242.092	51.8609
PANTO-PWY	phosphopantothenate biosynthesis I	37552.5	33614.4	27540.1	40186.4	36935.5	45941.7	50340.2	47798.5	21442.8	22595	3614.34	30286.1	25243.9	27782.9	35317.9	35190.8	41188.9	20877.5
PANTOSYN-PWY	pantothenate and coenzyme A biosynthesis I	42491.9	36645.5	30102.2	44262.7	40214.3	51860.4	55407.9	51137	23442.3	25347.9	4077.96	34336.3	28835.4	32096.6	40222	40254.4	45893.3	23401.8
PENTOSE-P-PWY	pentose phosphate pathway	19953.1	16571.8	12452	17572.5	16891.1	19887	22742.9	23131.6	11050.7	11184.9	1584.29	13913.1	12150.8	12403.4	18589.8	16732.4	26949.5	9816.06
PEPTIDOGLYCANSYN-PWY	peptidoglycan biosynthesis I (meso-diaminopimelate containing)	57070.1	45369.5	37391.5	56473.4	48988.8	69211.4	69621.2	60459.4	29563.4	32807.5	5363.79	45484	39247.5	44217.6	54854	54905.7	60551.4	30518.9
PHOSLIPSYN-PWY	superpathway of phospholipid biosynthesis I (bacteria)	54370.2	42935.4	35576.2	53223.6	46360.4	66343.5	66400.5	57713.4	28088.9	30486.1	5108.42	43545.1	37281	42998.1	51693.6	52421.9	55413.5	28432.1
POLYAMINSYN3-PWY	superpathway of polyamine biosynthesis II	1897.73	1020.25	525.03	837.257	566.092	520.826	1094.51	1103.34	279.158	658.009	103.904	977.846	933.589	219.159	653.789	1144.13	534.952	566.939
POLYAMSYN-PWY	superpathway of polyamine biosynthesis I	2299.84	1943.75	1642.76	2223.07	1513.14	1527.63	3670.14	2465.25	1761.53	932.043	166.392	1422.23	1004.95	755.659	2334.07	2014.18	1617.75	877.076
POLYISOPRENSYN-PWY	polyisoprenoid biosynthesis (E. coli)	44470	38001.7	31476	45760.2	41675.1	54534.3	57965.1	51964.2	24641.4	26745.9	4275.94	36128.6	30172.9	34145.4	42543	42412.4	49538.7	24407.9
PPGPPMET-PWY	ppGpp biosynthesis	951.39	1466.98	871.826	1506.67	1135.49	964.858	2955.62	1480.1	857.434	700.513	136.853	868.313	816.896	346.408	700.174	1190.25	635.746	441.175
PROTOCATECHUATE-ORTHO-CLEAVAGE-PWY	protocatechuate degradation II (ortho-cleavage pathway)	48.9389	0	0	15.7612	3.98131	3.98093	1322.85	0	0	0	0	0	138.167	0	26.5359	124.644	1.99408	0
PRPP-PWY	superpathway of histidine, purine, and pyrimidine biosynthesis	30074.4	26926.6	22082.5	32026.5	29441.4	40547.6	44334.4	37076.8	16878	17292.9	2978.95	24220.1	20527.9	23776.2	29645.5	28849	34799.1	16295.4
PWY-1269	CMP-3-deoxy-D-manno-octulosonate biosynthesis I	27531.5	26373.7	22138.4	29999.6	29659.7	34804.1	40150.9	38279.3	16965.6	17840.9	2750.32	23212.3	18558.6	21336.8	26439	26651.8	33099.6	15850.7
PWY-1622	formaldehyde assimilation I (serine pathway)	360.499	229.536	144.838	308.13	289.646	298.366	371.312	265.067	213.738	243.692	0	240.385	270.63	111.976	225.548	172.309	240.073	108.203
PWY-181	photorespiration	1134.29	1462.02	1158.13	1344.99	759.801	950.124	1347.49	1157.51	2145.63	664.342	0	718.057	923.267	513.71	559.09	469.73	469.002	227.732
PWY-1861	formaldehyde assimilation II (RuMP Cycle)	2319.66	865.681	703.719	1211.64	827.317	1375.3	1892.49	1314.04	604.504	1899.8	183.934	1804.95	2600.09	1511.81	4667.56	1986.63	2095.73	1495.85
PWY-2941	L-lysine biosynthesis II	6237.87	3383.8	3297.93	3820.04	2637.49	3269.98	5271.19	4197.65	1783.28	3074.92	433.842	3868.83	2488.22	2637.95	6954.7	4284.43	3903.13	1856.25
PWY-2942	L-lysine biosynthesis III	61259	49225.7	40581.3	60908.8	53252.9	75193.9	75875.2	66276.5	32348.9	35025.1	5729.64	48572	42018.2	47410.5	58361.4	58795.2	65102.5	32412.3
PWY-3001	superpathway of L-isoleucine biosynthesis I	60573.3	47963.8	39490.3	60076.2	50349.7	73094.2	73367.8	63614.2	31346	34485.2	5611.27	47900.1	41216.8	46801.4	56561.4	57524.6	63879.5	31840.9
PWY-3781	aerobic respiration I (cytochrome c)	47522.9	49627.3	37697.6	56335.8	49076.5	69833.2	72439.1	66509.9	27650.1	30879.8	5292.45	42110.4	35296.4	43598.6	45458.2	43580.4	54080.3	24180.7
PWY-4361	S-methyl-5-thio-&alpha;-D-ribose 1-phosphate degradation	9.69985	17.129	0	13.4365	7.65956	0	65.8997	0	3.97002	0	0	12.8098	0	0	30.235	7.50908	11.2089	0
PWY-4984	urea cycle	2303.26	1954.33	1507.04	2201.39	2516	1600.05	3391.31	3127.81	1317.89	1277.46	215.459	1191.06	1427.44	644.049	2617.59	1963.17	1661.65	1070.87
PWY-5005	biotin biosynthesis II	515.322	967.072	555.55	761.494	110.154	293.75	829.865	1172.96	381.465	254.666	40.4394	394.467	126.707	200.531	233.987	753	100.625	131.369
PWY-5022	4-aminobutanoate degradation V	2524.81	2041.84	1373.74	3232.25	2122.93	2795.83	3163.59	2733.8	1464.68	1393.19	203.868	1672.39	1592.13	1714.44	1544.99	2143.31	1802.45	1212.23
PWY-5028	L-histidine degradation II	470.977	360.783	309.059	353.984	240.987	241.141	549.036	384.448	526.395	124.242	0	250.048	176.071	32.4565	326.732	136.896	151.934	0
PWY-5088	L-glutamate degradation VIII (to propanoate)	159.321	0	44.0882	0	104.34	0	153.512	203.007	23.9415	78.105	0	34.5578	0	8.87494	61.6964	0	0	0
PWY-5097	L-lysine biosynthesis VI	60294.2	48284.5	39874.8	60006.1	51566.5	73914.9	74348.7	64556.5	31801.1	34315.1	5614.68	47408.6	41233.2	46849.5	56919.1	57849	63355.7	31620.2
PWY-5100	pyruvate fermentation to acetate and lactate II	57710	45673.2	37606.2	57462.8	48618.7	70283.1	69733.5	59791.3	29761.1	32991.3	5359.82	45792.3	39335.3	44753.6	55149.3	55264.5	59584.2	31145.4
PWY-5101	L-isoleucine biosynthesis II	66378.4	52603.1	43608.6	66106.4	55622.1	80701.4	80598.8	69553	34705.6	37829.8	6128.9	52445.8	45686.9	51697.8	61313.3	63184	69329.3	34608.5
PWY-5103	L-isoleucine biosynthesis III	58099.8	45965.5	38267.3	57864.4	48444.6	70203.1	70261.1	60781.2	30140.9	33190.6	5403.02	46018.9	40030.5	45297.2	53629.4	55493.4	60983.7	30381.1
PWY-5104	L-isoleucine biosynthesis IV	63200.1	49754.1	40914.3	63399.6	52075.6	76138.5	75476.2	65113.8	32663.8	35648.1	5797.98	49507.1	43140.8	48566.4	58144.4	59696.7	63955.5	33144
PWY-5121	superpathway of geranylgeranyl diphosphate biosynthesis II (via MEP)	52535.4	41442.8	34427.3	51418.6	44200.9	62251.8	62466.3	54566.5	27214.5	30258.1	4892.85	41979.1	36156	40285.4	50323.2	50935.2	55691.4	27995.1
PWY-5154	L-arginine biosynthesis III (via N-acetyl-L-citrulline)	30928.8	27045.6	23587.7	31766.2	29214.9	38661.3	42061.2	37439.5	17851.6	18486	2855.67	23704.6	20397.3	22172.1	28457.3	28259.3	34993.3	16263.9
PWY-5177	glutaryl-CoA degradation	6069.23	5449.13	3583.77	5661.51	2564.36	4715.84	6043.34	5926.58	2611.9	2686.51	524.897	3847.61	2628.43	3194.06	3784.52	5559.47	4034.73	2092.09
PWY-5178	toluene degradation IV (aerobic) (via catechol)	0	0	0	0	0	0	58.7189	0	0	0	0	0	0	0	0	5.18271	0	0
PWY-5180	toluene degradation I (aerobic) (via o-cresol)	519.501	403.369	277.753	359.872	481.226	479.845	836.182	375.01	168.741	341.834	45.6661	591.107	426.653	253.734	527.7	423.762	628.112	320.143
PWY-5181	toluene degradation III (aerobic) (via p-cresol)	0	0	0	9.84192	0	0	331.94	0	0	0	0	0	10.9547	0	21.4385	0	0	0
PWY-5182	toluene degradation II (aerobic) (via 4-methylcatechol)	519.501	403.369	277.753	359.872	481.226	479.845	836.182	375.01	168.741	341.834	45.6661	591.107	426.653	253.734	527.7	423.762	628.112	320.143
PWY-5183	superpathway of aerobic toluene degradation	0	0	0	0	0	0	69.8517	0	0	0	0	0	0	0	0	0	0	0
PWY-5188	tetrapyrrole biosynthesis I (from glutamate)	27591.6	23392.4	17553.9	29210	22896.7	36192.2	35536.2	29807	13748.3	15946.3	2726.92	22649.9	19608.4	22526.5	26612.5	25262.8	25475.7	14625.3
PWY-5189	tetrapyrrole biosynthesis II (from glycine)	24398.9	21123.7	15676.5	26164.2	20657.8	32279.9	32123	27166.2	12369.2	14037.9	2400.06	19833	17352.2	19807.2	23588.2	22179.1	22136.1	12888.5
PWY-5198	factor 420 biosynthesis	40.32	28.8998	31.6624	41.2759	33.5937	43.6765	20.9524	17.3983	0	19.3846	0	16.0274	16.2137	0	25.1748	26.3582	40.12	9.52
PWY-5265	peptidoglycan biosynthesis II (staphylococci)	58.0628	0	0	0	0	0	58.8416	0	0	0	0	0	0	0	0	0	0	0
PWY-5304	superpathway of sulfur oxidation (Acidianus ambivalens)	262.4	162.9	100.9	271.6	271.3	285.7	269.7	218.9	102.6	186.7	28.3	175.4	161.8	104.4	243.1	188.1	488.7	145.6
PWY-5345	superpathway of L-methionine biosynthesis (by sulfhydrylation)	16878.3	16510.8	13242.9	18758.7	17688.2	22286.6	24925.3	23736.3	10272	10223	1679.23	13836.2	11317.7	12498.7	15662.9	15990	17550.7	8817.64
PWY-5347	superpathway of L-methionine biosynthesis (transsulfuration)	28901	24967.5	20754.8	30571.4	26518.4	37984.5	41874.9	33862.3	15547.8	16428.2	2567.47	22387.8	18114.6	22017.8	27256.5	26492.3	37955.6	14049.2
PWY-5384	sucrose degradation IV (sucrose phosphorylase)	1443.55	1281.18	1440.47	1463.62	3161.2	2546.82	3118.92	2096.75	3267.09	805.332	215.492	990.378	1883.96	1685.48	2123.88	1960.72	9747.77	853.711
PWY-5415	catechol degradation I (meta-cleavage pathway)	8.43155	6.45229	5.44784	2.49251	7.44114	4.97542	451.927	7.4366	3.4656	4.46907	1.47408	10.9045	9.4063	2.98421	29.6724	8.91872	24.0276	7.41303
PWY-5417	catechol degradation III (ortho-cleavage pathway)	7.50099	0	0	8.72374	0	0	618.845	0	0	0	0	0	47.0064	0	0	58.2548	2.6747	0
PWY-5419	catechol degradation to 2-oxopent-4-enoate II	40.0156	0	43.2256	7.9058	19.4278	13.7201	23.5147	0	11.5545	9.78356	0	19.3538	9.81021	0	11.7755	33.3389	0	9.65072
PWY-5420	catechol degradation II (meta-cleavage pathway)	10.8961	0	7.2692	3.10164	9.03468	6.08574	39.9463	0	4.34042	5.28662	0	12.4462	9.52167	0	16.5398	11.2782	0	7.91594
PWY-5430	meta cleavage pathway of aromatic compounds	0	0	0	0	0	0	42.7423	0	0	0	0	0	0	0	0	0	0	0
PWY-5431	aromatic compounds degradation via &beta;-ketoadipate	7.50099	0	0	8.72374	0	0	618.845	0	0	0	0	0	47.0064	0	0	58.2548	2.6747	0
PWY-5484	glycolysis II (from fructose 6-phosphate)	42870.6	35296.8	30924.8	41472.4	42090.7	51305.3	56831.8	50717.6	24470.9	25285.4	3925.78	32734.5	27509	30276.5	42348.7	40258	55709.4	23776.4
PWY-5505	L-glutamate and L-glutamine biosynthesis	24170	20522.8	15897.2	25296.8	19444.2	32261.9	33224.6	28870.7	12588.9	11959.3	1983.14	16622.7	16048.5	21340.8	22669.3	25640.4	21061.3	13066.8
PWY-5507	adenosylcobalamin biosynthesis I (early cobalt insertion)	2321.29	1535.53	1337.78	2564.17	634.178	1360.85	3214.19	1849.95	1769.51	729.787	114.029	1107.53	1037.72	641.414	1935.52	617.517	1693.65	473.163
PWY-5509	adenosylcobalamin biosynthesis from cobyrinate a,c-diamide I	32598.5	23474.9	18147.4	29838.4	23126.6	38500.2	35648.9	29851.5	16054.2	16858.4	2883.95	23211.9	21058.5	25135.4	28781.5	29627.9	27321.7	16785.7
PWY-5529	superpathway of bacteriochlorophyll a biosynthesis	290.092	341.722	198.868	327.211	120.681	171.438	267.615	176.519	552.533	109.292	0	158.103	125.11	82.0374	0	47.431	166.464	31.671
PWY-5531	chlorophyllide a biosynthesis II (anaerobic)	271.064	435.761	240.684	384.853	145.305	201.638	333.596	180.226	678.589	123.488	15.8065	155.497	150.815	79.0504	34.6875	58.9419	181.089	55.9595
PWY-5532	adenosine nucleotides degradation IV	170.314	65.0312	95.3372	202.299	8.71567	75.8348	290.611	167.63	55.2821	88.8528	0	99.4922	105.86	60.3031	190.011	64.6321	194.662	30.5906
PWY-5647	2-nitrobenzoate degradation I	26.2038	0	29.9149	4.99855	12.4909	8.74698	9.76404	0	7.49259	6.24545	0	12.4853	6.2456	0	7.49524	22.4505	0	6.24434
PWY-5651	L-tryptophan degradation to 2-amino-3-carboxymuconate semialdehyde	3059.48	3128.91	2262.84	3589.91	3552.24	5196.6	5742.09	4463.92	1572.93	1747.65	326.654	2240.45	1921.43	2830.55	2412.96	2203.27	3501.51	1400.08
PWY-5654	2-amino-3-carboxymuconate semialdehyde degradation to 2-oxopentenoate	21	0	24	4	10	7	7.81395	0	6	5	0	10	5	0	6	18	0	5
PWY-5655	L-tryptophan degradation IX	16.3344	0	11.5381	4.35983	12.3638	8.38406	23.1524	0	6.1928	6.98364	0	15.8315	10.6192	0	15.9471	16.5477	0	9.421
PWY-5659	GDP-mannose biosynthesis	45282.8	37114.8	30933.8	45201.5	42377.6	54699.8	57838.5	52566.8	23472.2	26853.3	4233.13	35599.3	31622.3	33408.7	45773.6	44089.1	52046.2	24951
PWY-5667	CDP-diacylglycerol biosynthesis I	61433	48598.7	39949.2	60936.6	52045.7	75780.8	75198.4	63119.2	31824.6	35109.3	5812.92	49266.4	42342.3	48534	58652.2	59466.8	61017.1	32475.3
PWY-5676	acetyl-CoA fermentation to butanoate II	6436.36	4704.6	4273.94	6537.19	7527.32	7106.1	7054.12	5655.56	5992.28	3557.09	770.905	4028.04	5791.17	4820.66	6008.15	4661.18	4369.27	1750.97
PWY-5677	succinate fermentation to butanoate	1634.64	1100.25	714.637	1094.44	1957.44	1503.19	2051.68	1281.6	631.595	1051.28	181.895	958.353	1181.28	1319.75	1806.97	1438.55	1661.02	887.826
PWY-5686	UMP biosynthesis	62626.5	50297.2	41400.3	62087.5	54177.2	76337.6	77602.5	67185.4	32902.3	35882.4	5885.29	49715.3	42739.4	48632.7	59851.6	60230.6	67488.3	33397.4
PWY-5695	urate biosynthesis/inosine 5'-phosphate degradation	52538.7	44031.7	36621	53526.1	48832.7	64254.1	68064.9	60528.4	29148.6	30906.5	4974.83	42205.8	34732	39146.5	50837.8	49380.4	56380.8	28711.5
PWY-5705	allantoin degradation to glyoxylate III	198.409	133.053	162.777	218.715	93.2406	225.363	500.127	209.998	73.5194	88.6108	1.12941	89.9326	144.041	154.59	150.89	151.796	144.483	71.8544
PWY-5741	ethylmalonyl-CoA pathway	238.607	63.1364	103.423	297.161	0	58.2704	249.943	190.755	48.691	108.947	20.7938	112.541	144.058	59.4832	284.04	71.6831	243.956	41.6785
PWY-5747	2-methylcitrate cycle II	244.995	201.496	192.978	222.709	172.012	133.66	973.307	205.624	245.64	78.3597	11.2493	184.952	153.691	50.2998	163.351	147.83	170.986	54.0165
PWY-5837	1,4-dihydroxy-2-naphthoate biosynthesis I	1137.77	682.89	315.403	433.48	608.048	110.483	958.915	622.507	202.654	333.314	39.251	381.334	887.511	108.809	346.413	739.717	425.109	321.473
PWY-5838	superpathway of menaquinol-8 biosynthesis I	3526.02	2192.51	1043.4	1431.33	1983.81	375.727	3097.93	2049.64	674.129	1089.37	129.66	1252.23	2706.55	367.989	1149.74	2363.52	1415.25	1047.94
PWY-5840	superpathway of menaquinol-7 biosynthesis	3526.01	2188.51	1042.2	1430.52	1980.23	375.717	3093.43	2045.59	673.597	1088.59	129.624	1251.91	2706.43	367.993	1149.68	2363.41	1413.75	1047.33
PWY-5845	superpathway of menaquinol-9 biosynthesis	434.162	270.462	355.487	206.002	282.235	197.466	1593.87	93.1166	147.209	169.604	64.1074	271.437	1915	14.0335	324.598	1580.05	310.89	689.547
PWY-5850	superpathway of menaquinol-6 biosynthesis I	434.162	270.462	355.487	206.002	282.235	197.466	1593.87	93.1166	147.209	169.604	64.1074	271.437	1915	14.0335	324.598	1580.05	310.89	689.547
PWY-5855	ubiquinol-7 biosynthesis (prokaryotic)	2049.14	2123.42	1339.8	2413.78	1537.57	1514.98	3765.39	2338.36	1446.78	1092.76	161.149	1410.51	1464.37	663.356	1657.82	1625.11	1375.45	749.115
PWY-5856	ubiquinol-9 biosynthesis (prokaryotic)	2049.14	2123.42	1339.8	2413.78	1537.57	1514.98	3765.39	2338.36	1446.78	1092.76	161.149	1410.51	1464.37	663.356	1657.82	1625.11	1375.45	749.115
PWY-5857	ubiquinol-10 biosynthesis (prokaryotic)	2049.14	2123.42	1339.8	2413.78	1537.57	1514.98	3765.39	2338.36	1446.78	1092.76	161.149	1410.51	1464.37	663.356	1657.82	1625.11	1375.45	749.115
PWY-5860	superpathway of demethylmenaquinol-6 biosynthesis I	290.852	180.892	238.206	137.626	188.708	131.878	1076.14	62.1256	98.4069	113.405	43.0552	181.619	1318.43	9.3576	217.221	1073.7	207.867	465.966
PWY-5861	superpathway of demethylmenaquinol-8 biosynthesis	2447.07	1500.94	706.165	968.475	1350.27	251.331	2117.15	1390.03	455.087	740.321	87.7466	849.065	1888.94	246.667	776.91	1621.62	956.222	713.21
PWY-5862	superpathway of demethylmenaquinol-9 biosynthesis	290.852	180.892	238.206	137.626	188.708	131.878	1076.14	62.1256	98.4069	113.405	43.0552	181.619	1318.43	9.3576	217.221	1073.7	207.867	465.966
PWY-5863	superpathway of phylloquinol biosynthesis	1296.42	778.685	360.005	494.833	693.613	126.236	1093.61	710.337	231.367	380.347	44.8087	435.26	1010.82	124.307	395.517	843.662	485.332	366.813
PWY-5896	superpathway of menaquinol-10 biosynthesis	434.162	270.462	355.487	206.002	282.235	197.466	1593.87	93.1166	147.209	169.604	64.1074	271.437	1915	14.0335	324.598	1580.05	310.89	689.547
PWY-5897	superpathway of menaquinol-11 biosynthesis	3137.29	1939.62	918.559	1260.37	1750.59	329.223	2737.99	1805.87	592.917	960.911	114.166	1103.66	2414.14	322.741	1011.61	2092.6	1244.77	924.816
PWY-5898	superpathway of menaquinol-12 biosynthesis	3137.29	1939.62	918.559	1260.37	1750.59	329.223	2737.99	1805.87	592.917	960.911	114.166	1103.66	2414.14	322.741	1011.61	2092.6	1244.77	924.816
PWY-5899	superpathway of menaquinol-13 biosynthesis	3137.29	1939.62	918.559	1260.37	1750.59	329.223	2737.99	1805.87	592.917	960.911	114.166	1103.66	2414.14	322.741	1011.61	2092.6	1244.77	924.816
PWY-5910	superpathway of geranylgeranyldiphosphate biosynthesis I (via mevalonate)	131.533	34.0102	98.9412	47.2091	36.7951	70.975	228.452	99.3806	47.9277	59.5315	0	37.7806	47.8995	14.5788	77.5249	97.4126	9.88077	14.6677
PWY-5913	TCA cycle VI (obligate autotrophs)	43520.8	38964.8	30468	45675.6	38116	53458	57319.8	53000.3	23146.6	26481.6	4189.73	35565.9	28566	32928.8	40246.8	39575.3	50276.5	22721.2
PWY-5918	superpathay of heme biosynthesis from glutamate	12129.5	13299.3	10125.4	14517.4	13076.4	20156.3	21261.9	17548.6	7558.14	8133.37	1410.29	11489.3	9873.52	12009.3	13161.8	12184.7	14112.6	6704.37
PWY-5920	superpathway of heme biosynthesis from glycine	5979.69	5715.38	4564.12	5625.05	7916.34	7446.33	9838.01	9616.85	3365.23	4255.7	680.623	5295.64	4571.89	5622.72	7777.04	6319.99	8581.63	4282.22
PWY-5941	glycogen degradation II (eukaryotic)	195.428	353.511	191.137	306.507	111.778	155.693	265.567	127.757	636.671	95.7517	0	111.755	119.683	51.9475	0	0	91.8826	0
PWY-5971	palmitate biosynthesis II (bacteria and plants)	6433.57	3293.99	4889.2	1832.92	4573.78	4881.6	9442.53	6523.58	2722.81	2120.66	0	1477.97	2506.49	2257.55	5285.98	3659.3	3146.66	2445.09
PWY-5973	cis-vaccenate biosynthesis	65830.5	53299.7	43664.3	65649.9	57194.7	80150	81966.1	71498.8	34741.7	37856.4	6146.89	52723.2	44564.7	50794	62228.2	63253.7	64638.1	35301.9
PWY-5989	stearate biosynthesis II (bacteria and plants)	14312.7	13338.7	10894.8	15580.4	16676.3	22248.8	27033.1	21014.6	9934.69	8084.99	1394.15	13936.1	7991.47	12149.7	15415.2	15495	18232.5	9540.7
PWY-6071	superpathway of phenylethylamine degradation	0	28.5023	0	23.2424	10.2517	0	218.276	0	0	0	0	20.1422	3.79215	0	30.3863	0	20.011	0
PWY-6121	5-aminoimidazole ribonucleotide biosynthesis I	59194.6	47030.4	39005.2	58851.4	51029.2	71571	72659.7	62951.8	30991.6	34119.6	5517.27	47356.8	40478.5	46241.5	56408.2	56782.5	63310.4	31749
PWY-6122	5-aminoimidazole ribonucleotide biosynthesis II	58654.6	46563.4	38384.9	58328	50133.3	70786.8	71518.5	61944.1	30409	33697.9	5476.91	46888.6	40117.2	45893.7	55769.1	56303.4	62064	31419.6
PWY-6123	inosine-5'-phosphate biosynthesis I	56063.7	44885.4	37246.6	55525.7	48680.2	67883.9	68941.5	60433.2	29226.4	32461.8	5252.53	44935.9	38255.3	43411.9	54185.9	54032.1	60634.8	30317
PWY-6125	superpathway of guanosine nucleotides de novo biosynthesis II	41393.5	34991.2	28495.8	42589.5	36382	49156.7	52841.1	48457.6	22724.4	24196.3	3810.72	33173	28708.6	30619.6	38459.9	38605.2	44288.1	22286.6
PWY-6126	superpathway of adenosine nucleotides de novo biosynthesis II	60124.4	47542.7	39607.5	58725.6	52037.4	73165.5	74444.8	63848	31893.7	34220.4	5578.08	47370.9	41086.9	46497.7	59186.5	58423.7	63994.5	32677.3
PWY-6147	6-hydroxymethyl-dihydropterin diphosphate biosynthesis I	34152.5	30506	25864.3	35793.3	35429.6	42584.8	47080.9	44696.1	20097	20973	3319.56	27301.9	23173.3	24919.8	33164.4	31998.2	43995.8	20037.1
PWY-6151	S-adenosyl-L-methionine cycle I	24856.3	19668.6	17899.7	24601.5	25147.5	31647.6	34202.7	28192.1	15645.9	14242.6	2111.63	19912.7	17811.8	19646.4	25450.3	27336	32811.2	14224.8
PWY-6163	chorismate biosynthesis from 3-dehydroquinate	56247.9	44629.8	36949.7	55654.5	48088	68757.4	69422.9	59878.1	29061.4	32061.1	5203.96	44555.6	38582.6	44056.2	53532.9	54433.1	59340.8	30079.6
PWY-6174	mevalonate pathway II (archaea)	0	6.9442	0	0	0	0	0	0	0	0	0	0	0	0	0	0	0	0
PWY-6182	superpathway of salicylate degradation	0	0	0	7.46445	0	0	276.882	0	0	0	0	0	16.3278	0	0	0	0	0
PWY-6185	4-methylcatechol degradation (ortho cleavage)	0	19.5307	0	15.1224	7.02715	0	237.468	0	0	0	0	13.2271	7.1681	0	23.6718	0	12.1977	0
PWY-621	sucrose degradation III (sucrose invertase)	16563.1	13263.9	12421.6	15321.8	15252.8	23096.2	23796.9	18792.7	11084.4	9230.33	1218.6	13362	11595.7	15357.2	20579.8	19509.6	21412.5	9350.59
PWY-6210	2-aminophenol degradation	0	0	0	0	0	0	6.38783	0	0	0	0	0	0	0	0	0	0	0
PWY-6263	superpathway of menaquinol-8 biosynthesis II	11292.4	10500	10213	12402.4	13714.2	15411	17140.6	14210.4	6840.75	8509.82	1382.76	11462.8	8796.43	10364.5	12485.8	12643.5	14150.6	7306.28
PWY-6269	adenosylcobalamin salvage from cobinamide II	32815.7	23705.8	18320	30098.6	23382.5	38794.3	36061.7	30147	16212.8	17030.8	2913.29	23432.7	21253.3	25373.2	29072.7	29901.5	27637.1	16964.5
PWY-6277	superpathway of 5-aminoimidazole ribonucleotide biosynthesis	58654.6	46563.4	38384.9	58328	50133.3	70786.8	71518.5	61944.1	30409	33697.9	5476.91	46888.6	40117.2	45893.7	55769.1	56303.4	62064	31419.6
PWY-6282	palmitoleate biosynthesis I (from (5Z)-dodec-5-enoate)	14266.4	13246.5	10800	15491.2	16485.1	22154.3	26785.2	20747.4	9842.3	8035.6	1387.52	13865.9	7953.92	12124.1	15318.2	15415.6	17948.3	9469.92
PWY-6317	galactose degradation I (Leloir pathway)	36256.8	28940.7	23859.2	36364.5	33926.3	47385.7	47303.8	39651.2	20887.1	19935.6	3177.98	27394.6	24084.8	28755.1	33478.3	35432.4	39954.5	19518.8
PWY-6353	purine nucleotides degradation II (aerobic)	8936.01	6052.46	4964.96	7512.34	7780.79	11525.4	11788.1	7703.08	4650.16	4612.14	674.537	5954.33	5153.93	5791.58	9072.22	7414.88	6673.45	3133.53
PWY-6383	mono-trans, poly-cis decaprenyl phosphate biosynthesis	158.837	41.922	59.7908	155.024	158.896	135.433	43.9455	126.467	0	41.8562	0	27.9575	47.8274	49.8624	40.9187	43.9024	158.918	15.9767
PWY-6385	peptidoglycan biosynthesis III (mycobacteria)	56933.6	45304.7	37339.1	56354.9	48922.2	69136.3	69551.6	60412.6	29504.5	32766.6	5353.92	45403.4	39178.3	44165.1	54774.7	54815.1	60444.1	30481.1
PWY-6386	UDP-N-acetylmuramoyl-pentapeptide biosynthesis II (lysine-containing)	57929.1	45998.1	37876.2	57388.5	49611.6	70436.6	70566.3	61286.7	29959.7	33267.8	5448.26	46122.5	39951.7	45037.2	55575.8	55798.4	61239.3	30982.1
PWY-6387	UDP-N-acetylmuramoyl-pentapeptide biosynthesis I (meso-diaminopimelate containing)	57623.7	45743	37694.2	57012.4	49362.8	69853.2	70197.5	60945.3	29801.1	33123.3	5413.19	45927.5	39702.8	44674.2	55471.3	55500.2	61038.9	30826.3
PWY-6396	superpathway of 2,3-butanediol biosynthesis	677.007	295.029	148.119	543.063	217.631	239.484	858.025	215.849	83.4591	273.059	58.6392	373.597	356.867	108.549	256.429	372.965	211.689	147.19
PWY-6467	Kdo transfer to lipid IVA III (Chlamydia)	26074.7	24672.9	20993.3	27941.8	28362.5	32692.2	38246.5	36490.2	16163	16962.8	2600.9	22086.1	17612.8	20336.6	25545.4	25342.3	32033.8	15362.1
PWY-6470	peptidoglycan biosynthesis V (&beta;-lactam resistance)	356.287	185.025	326.331	94.5452	341.117	271.836	614.319	382.092	160.466	122.182	0	75.8501	151.619	94.8484	273.131	207.328	171.767	140.826
PWY-6471	peptidoglycan biosynthesis IV (Enterococcus faecium)	6058.41	4190.29	4872.8	5114.26	10021.6	9576.55	9335.87	5533.7	8406.44	4859.11	909.943	5052.81	10050.5	6580.65	12300.3	9484.22	25534.9	5356.85
PWY-6478	GDP-D-glycero-&alpha;-D-manno-heptose biosynthesis	4053.35	3413.03	2603.41	4283.55	2811.37	5197.23	5495.78	4108.16	2271.55	1947.45	310.406	2884.13	3207.6	4780.22	4159.24	5423.98	2902.72	2053.42
PWY-6505	L-tryptophan degradation XII (Geobacillus)	0	0	0	0	0	0	15.4784	0	0	0	0	0	0	0	0	0	0	0
PWY-6507	4-deoxy-L-threo-hex-4-enopyranuronate degradation	12003.8	10637.3	8612.13	11153.9	11076.3	14931.3	17854.8	15543.6	7241.53	6851.25	938.778	9095.05	8765.24	10653.9	12736.4	13811.4	13332	6806.68
PWY-6519	8-amino-7-oxononanoate biosynthesis I	15836.1	14176.9	12127.2	17124.1	17662.4	21132.8	26503.5	21475.3	10722.5	9399.88	1480.82	14246.7	9530.01	12628.7	16138.9	16422.2	20211	10044.4
PWY-6545	pyrimidine deoxyribonucleotides de novo biosynthesis III	24429.4	19989.2	14763.3	26000.8	21228.6	28648.3	27966.5	22970.1	13199.1	13958.8	2378.96	20074.3	17174.2	17851.9	21001.5	22121.5	22534.7	13056.9
PWY-6562	norspermidine biosynthesis	104.857	44.7316	78.7701	199.779	130.755	168.247	993.186	95.2212	7.12919	48.6134	0	68.5907	149.762	57.2676	33.0477	179.445	171.507	18.9558
PWY-6565	superpathway of polyamine biosynthesis III	45.672	44.74	78.8006	42.5912	0	0	29.7492	49.7357	7.12947	0	0	68.6086	0	8.67783	5.77657	47.9649	5.95061	10.5915
PWY-6572	chondroitin sulfate degradation I (bacterial)	125.456	279.675	137.155	299.682	188.414	491.26	405.395	395.945	150.032	72.7143	15.68	351.71	134.206	361.371	306.135	291.092	202.32	85.0492
PWY-6588	pyruvate fermentation to acetone	12704.8	7144.64	5822.95	8231.33	7076.24	10571	10292.9	8079.6	3956.89	5471.27	1093.63	7147.33	5959.01	7679.07	10391.4	8632.92	9452.93	4243.97
PWY-6590	superpathway of Clostridium acetobutylicum acidogenic fermentation	13161.4	12397.9	10048.1	14802.7	12767	17728.1	18246.6	15607.1	7089.26	8284.36	1368.47	11638.2	9097.37	10137.3	12851.7	12902.6	14407.9	7288.09
PWY-6608	guanosine nucleotides degradation III	10122.9	5467.27	4437.95	6967.28	6020.04	10693.4	9916.1	6748.68	4517	3926.17	492.842	4914.66	4130.18	5218.67	6981.65	6073.25	6910.16	2254.72
PWY-6609	adenine and adenosine salvage III	52626.2	41262.6	34237.5	51484.3	44938.3	62889.5	62088.9	54676.7	27451.8	29637.7	4834.54	40969.1	35625.9	39435.4	49982.1	49695	52121	27605
PWY-6612	superpathway of tetrahydrofolate biosynthesis	35125	30816.6	26315.6	36168.6	35400.7	43325.5	47992.4	45166.1	20313.2	20992.7	3298.17	27408.8	23733	25377.6	34583.1	33925.2	43740.8	20231.2
PWY-6628	superpathway of L-phenylalanine biosynthesis	7707.4	5546.95	4766.26	5264.73	3521.57	5012.17	13398.8	8005.15	3390.19	5395.92	598.521	5956.95	6905.32	4851.29	11141.7	8169.93	6347.93	3993.2
PWY-6629	superpathway of L-tryptophan biosynthesis	40.7711	31.1784	26.381	11.9975	35.9721	23.9917	2078.64	35.978	16.7902	21.5857	7.19024	52.7392	9.59767	14.3954	145.997	43.1662	117.368	35.9574
PWY-6630	superpathway of L-tyrosine biosynthesis	7695.59	5536.42	4757.35	5259.34	3517.85	5008.41	13359.6	7985.03	3384.6	5383.65	597.777	5947.32	6892.1	4846.07	11112.8	8154.98	6336.42	3985.65
PWY-6690	cinnamate and 3-hydroxycinnamate degradation to 2-oxopent-4-enoate	4.98755	3.6786	3.19099	1.49032	4.42703	2.95652	194.836	4.39535	1.52727	2.61227	0.654545	6.30726	1.17931	1.7597	16.4488	5.04526	14.0551	3.96
PWY-6700	queuosine biosynthesis	33028.8	28941.9	24754.5	32205.5	33693.2	39546.3	46093.4	42314.4	18785.6	19912.9	3161.22	25274.6	21245.2	22869.1	32588.6	30400.3	37713.3	17825.4
PWY-6703	preQ0 biosynthesis	25831.1	22572.9	18438.7	27060	25262.6	30082.3	34340.4	34144.9	15284.2	16279.8	2418.98	21099.7	18913.9	19572.4	24877.6	24842.8	31217	15282.4
PWY-6708	ubiquinol-8 biosynthesis (prokaryotic)	2049.14	2123.42	1339.8	2413.78	1537.57	1514.98	3765.39	2338.36	1446.78	1092.76	161.149	1410.51	1464.37	663.356	1657.82	1625.11	1375.45	749.115
PWY-6728	methylaspartate cycle	511.33	147.563	241.148	418.608	124.097	240.615	959.773	516.319	128.273	313.941	71.4597	319.811	380.51	220.723	911.736	295.75	662.389	138.767
PWY-6737	starch degradation V	50112.1	37973.8	31875.7	47326.1	42368.9	59436.6	58609.4	50727.3	27198.6	27900.2	4530.05	38521.9	34056.8	38853.2	48141.2	49048.3	54937.8	26738.5
PWY-6749	CMP-legionaminate biosynthesis I	806.855	911.774	653.764	2458.07	2069.79	1424.56	1179.05	761.614	2418.99	388.565	181.515	534.556	1307.84	744.253	626.689	763.409	391.06	285.994
PWY-6876	isopropanol biosynthesis	0	39.9775	17.9941	149.759	288.737	418.427	71.9518	107.859	39.9628	0	0	53.9609	0	51.964	165.683	0	79.921	103.777
PWY-6891	thiazole biosynthesis II (Bacillus)	4947.52	3489.74	2413.7	5369.15	4710.73	7616.77	4645.39	6343.21	2304.77	2136.68	410.278	2875.5	5300.66	2969.17	4247.82	4453.39	3785.06	2673.76
PWY-6892	thiazole biosynthesis I (E. coli)	29247.2	22520.3	18451.1	30139.8	26539.2	35697.4	37286.5	31005.8	15657.5	15781.3	2542.02	20021.3	18664.3	19842.6	24826	25050.5	33447.3	14954.7
PWY-6895	superpathway of thiamin diphosphate biosynthesis II	16594.4	12515.3	9141.95	17867.5	15959.5	23589.1	17213.7	20917.6	8173.8	7942.51	1446.94	10614.9	14862.5	10659	14600.7	15194	14204.5	9030.12
PWY-6897	thiamin salvage II	39661	34663.4	29187.3	41850	36880.8	48651.6	50712.7	46453.7	21324.6	24283.4	3879.16	32308.1	26644.7	30183.7	37043	38081.4	44098.1	21928.1
PWY-6901	superpathway of glucose and xylose degradation	22606.5	17995.5	14958.4	20436.9	19405.3	25704.7	28675.2	25939.8	12587.6	12118.3	1799.46	16590	13197.7	14378.4	22314.6	19812	24756.3	11354.1
PWY-6906	chitin derivatives degradation	29.9901	32.9731	57.7756	25.524	0	0	24.3486	33.1609	7.24255	0	0	50.5162	0	5.52588	4.67082	30.0758	4.78042	7.77657
PWY-6969	TCA cycle V (2-oxoglutarate:ferredoxin oxidoreductase)	48183.3	41291.6	33978	49816.6	44676	59406.6	62490.1	56509.4	26947.4	29098.4	4616.1	39214.9	32605.6	37263.3	44591.2	45102.4	54211.2	26141.1
PWY-7003	glycerol degradation to butanol	797.727	444.748	571.665	859.475	1511.71	3367.34	1245.44	1067.97	455.456	656.789	0	614.322	589.959	1225.76	1030.86	493.78	1045.8	148.151
PWY-7007	methyl ketone biosynthesis	0	0	0	0	0	0	0	0	0	0	0	0	3.99901	0	0	0	0	0
PWY-7013	L-1,2-propanediol degradation	0	0	137.548	0	262.813	77.9327	29.9896	233.154	0	137.529	0	113.772	71.906	221.121	328.538	149.689	41.9781	0
PWY-7090	UDP-2,3-diacetamido-2,3-dideoxy-&alpha;-D-mannuronate biosynthesis	625.706	367.688	204.725	482.901	433.736	425.917	285.378	294.79	114.872	201.277	61.1805	413.788	261.431	223.675	323.492	381.473	514.435	227.639
PWY-7094	fatty acid salvage	1840.91	1659.9	1202.84	1992.53	2071.97	1748.33	4906.77	2066.82	1008.57	869.211	164.615	893.511	1561.66	630.479	1280.8	1475.34	1514.63	409.859
PWY-7111	pyruvate fermentation to isobutanol (engineered)	57494.5	45018.1	37616	56989.3	47108.1	68570.8	68594	59184.4	29632.1	32664.6	5305.27	45231.9	39577.9	44452.8	52428	54828.4	59772.3	29794.1
PWY-7159	chlorophyllide a biosynthesis III (aerobic, light independent)	271.064	435.761	240.684	384.853	145.305	201.638	333.596	180.226	678.589	123.488	15.8065	155.497	150.815	79.0504	34.6875	58.9419	181.089	55.9595
PWY-7184	pyrimidine deoxyribonucleotides de novo biosynthesis I	32693	28261.1	22901.6	34184.4	29163.2	38548.1	42089.1	38142.8	17948.5	19311.2	3024.51	26301.3	22592.6	23429.3	29945.2	29840.9	35239.4	17403.2
PWY-7187	pyrimidine deoxyribonucleotides de novo biosynthesis II	34954.3	28512.6	23680.7	34972.9	30508.6	41202.2	43274.1	38650.2	18466.7	20107.7	3216.64	27424.8	23663.4	25095.8	32813.8	32447.8	37519.6	18451.9
PWY-7196	superpathway of pyrimidine ribonucleosides salvage	44097.9	37751	30643.1	45695.8	39093.9	52252	56356.2	52724.9	24675.2	25858.3	4049.99	35300	30666.9	32464.5	40409.7	41012	45644.3	23594.4
PWY-7197	pyrimidine deoxyribonucleotide phosphorylation	31823.8	26554.5	21309.1	33072.2	26998	36820.4	38937.4	37517.2	16893.3	18546.4	2946.1	25653.6	22265.2	22913.8	28485	29060.8	32131.2	16632.2
PWY-7198	pyrimidine deoxyribonucleotides de novo biosynthesis IV	474.283	264.11	342.587	515.538	932.535	2114.14	749.255	646.218	273.295	396.291	0	367.104	352.791	741.356	572.723	291.841	631.959	87.1696
PWY-7199	pyrimidine deoxyribonucleosides salvage	34654.5	29208.1	24428.5	34030.8	33128	42826.8	45144.5	41677.3	19581.6	20367.9	3228.12	27269.3	22968.6	25220	34801.9	32499	38266.6	19448.9
PWY-7200	superpathway of pyrimidine deoxyribonucleoside salvage	31567.6	26635.4	21697.5	32011	28355.6	37575.1	39838.4	36504.9	17346	18543.5	2936.58	25260.1	21570.7	22747.9	29781.3	29133.8	33377.8	17123.2
PWY-7208	superpathway of pyrimidine nucleobases salvage	66901.6	53693.8	43938.7	66350.2	58690.3	81751.8	83472.3	72101.5	34832.4	38470.2	6349.45	53196.5	45849.6	51711.4	64541.2	64121.7	70643.4	35895.4
PWY-7210	pyrimidine deoxyribonucleotides biosynthesis from CTP	673.341	375.729	486.012	731.84	1312.41	2948.46	1061.6	915.836	387.714	561.17	0	521.428	500.789	1045.21	811.226	415.161	895.154	124.258
PWY-7211	superpathway of pyrimidine deoxyribonucleotides de novo biosynthesis	29703.5	27344.7	23091.9	32222.1	30137.9	38792	42841	38311.7	17023.9	18050	2963.65	24258.3	20137.2	22486.7	28489.4	28505.9	33102.6	16281.3
PWY-7219	adenosine ribonucleotides de novo biosynthesis	65156.6	52069.2	42741.2	64542.6	55880.7	79016.8	79656.2	68907.7	33909.9	37451.5	6139.52	52058	44578.4	50444	62188.8	62505	68895	34732.9
PWY-722	nicotinate degradation I	11.5073	0	7.27383	0	7.23309	10.1383	0	0	0	7.16208	0	0	5.80395	0	0	0	7.18526	7.6701
PWY-7220	adenosine deoxyribonucleotides de novo biosynthesis II	54511.7	42616.4	36094.6	52436.6	47674.2	66619.9	68476.9	58156.4	29551.7	30692.7	4972.78	42297.4	37210.8	42106	55622.6	53771.2	58452.4	30288.6
PWY-7221	guanosine ribonucleotides de novo biosynthesis	55540.4	44242.7	36538.2	54725.7	47685.7	67120.2	68007.7	58905.7	28888.5	31959.4	5211.89	44205.5	37939.1	42861.5	52981.1	52968.4	60258.9	29607
PWY-7222	guanosine deoxyribonucleotides de novo biosynthesis II	54511.7	42616.4	36094.6	52436.6	47674.2	66619.9	68476.9	58156.4	29551.7	30692.7	4972.78	42297.4	37210.8	42106	55622.6	53771.2	58452.4	30288.6
PWY-7228	superpathway of guanosine nucleotides de novo biosynthesis I	40092.3	34447	27832.8	41787.6	35467.2	47582.6	51564.2	47811.9	22074.8	23659.1	3713.27	32401.7	27903.3	29520	36864.1	37039.4	43158.8	21511.5
PWY-7229	superpathway of adenosine nucleotides de novo biosynthesis I	61873.9	49437.1	40911.8	60961.9	53915	75597	77005.3	66173.3	32743.3	35532.7	5803.74	49208.4	42382	47928.8	60592.4	59712.4	66408.5	33510.8
PWY-7234	inosine-5'-phosphate biosynthesis III	14314.4	14222.2	11632.4	16077.4	16113.6	21938.7	26217.3	19854.8	8247.22	8140.87	1544.18	11941.2	9558.27	12036.5	14608.3	13647	24918.7	7754.08
PWY-7237	myo-, chiro- and scillo-inositol degradation	1136.84	691.12	420.18	963.45	798.99	966.63	985.94	821.61	300.24	720.34	151.8	986.41	885.51	768.98	1755.09	943.03	1032.27	583.6
PWY-7242	D-fructuronate degradation	13163.7	12157.6	9635.81	12710.4	11970.9	16797.1	19663.6	19041.8	8389.39	7483.99	1029.81	9873.85	10269.5	11686.3	14043.2	15296.8	13994.6	7202.05
PWY-7254	TCA cycle VII (acetate-producers)	2225.89	1614.34	1105.5	1810.94	537.929	738.628	2699.37	1966.96	652.448	715.277	103.604	1222.13	590.863	423.236	904.129	1567.45	637.417	448.474
PWY-7255	ergothioneine biosynthesis I (bacteria)	75.195	36.1963	54.5842	128.822	104.861	114.506	43.3332	74.7259	0	38.3259	0	25.4286	44.5477	43.5309	26.851	42.8415	131.956	15.4262
PWY-7274	D-cycloserine biosynthesis	25.1413	0	0	0	0	0	0	0	0	0	0	0	0	0	0	0	0	0
PWY-7295	L-arabinose degradation IV	39.785	0	0	0	0	0	0	0	0	0	0	0	0	0	0	0	0	0
PWY-7315	dTDP-N-acetylthomosamine biosynthesis	746.008	302.262	231.733	408.592	207.594	319.308	693.996	223.626	174.315	262.601	70.7533	430.854	264.749	132.214	422.83	409.714	231.188	185.46
PWY-7323	superpathway of GDP-mannose-derived O-antigen building blocks biosynthesis	31460.3	27702.9	22708.7	32530.4	30396.4	37097.7	41348.5	39895.8	18002.3	19664.6	3005.62	26206.4	21695.7	23750.1	30980.2	30502.3	37594.2	18063.3
PWY-7328	superpathway of UDP-glucose-derived O-antigen building blocks biosynthesis	8679.82	7559.58	5094.14	8922.74	4674.61	7107.94	5603.97	8831.63	3115.64	3847.74	722.754	5326.49	4497.43	4294.65	5143.03	6153.33	4822.55	3578.51
PWY-7332	superpathway of UDP-N-acetylglucosamine-derived O-antigen building blocks biosynthesis	3369.29	2040.41	1428.46	4449.37	5257.79	6987.43	3468.53	3030.7	1388.53	2678.41	447.094	3412.92	3142.7	3509.8	3191.59	4257.31	4353.12	2593.13
PWY-7347	sucrose biosynthesis III	7.48883	0	0	0	2.99647	2.99276	22.4108	20.8681	0	45.2882	0	0	0	0	25.2326	7.4713	0	0
PWY-7371	1,4-dihydroxy-6-naphthoate biosynthesis II	5839.94	5507.65	5516.34	6614.11	7235.59	7912.56	8814.45	7310.37	3526.07	4553.16	745.293	6129.07	4603.07	5492.61	6333.79	6617.23	7158.34	3764.76
PWY-7373	superpathway of demethylmenaquinol-6 biosynthesis II	63.4783	0	39.7836	35.8536	67.5241	67.5645	67.6088	0	0	0	0	0	0	0	91.0086	0	51.7182	0
PWY-7374	1,4-dihydroxy-6-naphthoate biosynthesis I	4145.16	4222.68	4574.62	4849.15	6193.97	6123.75	6976.97	6206.3	2785.37	3204.74	538.305	3730.86	3105.49	3281.47	4710.91	4836.78	5040.36	2651.68
PWY-7376	cob(II)yrinate a,c-diamide biosynthesis II (late cobalt incorporation)	268.154	0	0	57.0065	0	0	0	154.238	88.9755	0	0	109.156	0	118.451	29.5489	69.1434	255.335	79.5595
PWY-7377	cob(II)yrinate a,c-diamide biosynthesis I (early cobalt insertion)	4316.52	2977.3	2423.97	4079.96	4186.08	7157.3	4566.77	3699.71	2605.36	853.138	150.351	1901.18	1353.14	1514.77	3171.77	1556.88	2289.6	1471.04
PWY-7391	isoprene biosynthesis II (engineered)	0	9.7827	0	0	0	0	0	0	0	0	0	0	0	0	0	0	0	0
PWY-7392	taxadiene biosynthesis (engineered)	23116.2	21868.6	17141.8	25022.7	22648.9	31914.4	33837.3	29036.4	12066.7	13047.5	2381.65	19192.7	14574.7	18714.9	21951.8	21378.6	24745.1	11816.7
PWY-7400	L-arginine biosynthesis IV (archaebacteria)	44472.6	33351.4	27381.4	43406	34187.2	52495.4	50375.4	42012.1	20926.3	24348	4071.34	34592.2	30189.4	34364.7	39709.4	42130.9	44025.7	22454.2
PWY-7431	aromatic biogenic amine degradation (bacteria)	393.274	592.681	149.993	475.779	360.452	483.105	354.489	1886.65	298.885	64.7648	7.99196	159.605	964.13	87.9723	326.642	266.232	172.382	85.8334
PWY-7446	sulfoglycolysis	3.4	2.6	2.2	1	3	2	178.6	3	1.4	1.8	0.6	4.4	0.8	1.2	12.2	3.6	10.7041	3
PWY-7456	mannan degradation	7417.02	6503.52	4674.18	7755.91	5367.81	7750.76	6704.85	10115.8	2872.4	3879.25	568.153	5080.83	4499.62	4545.29	6785.75	6532.76	7185.12	3916.84
PWY-7527	L-methionine salvage cycle III	16.1566	28.5075	0	22.3783	12.755	0	109.317	0	6.61289	0	0	21.3223	0	0	50.2613	12.5069	18.6587	0
PWY-7539	6-hydroxymethyl-dihydropterin diphosphate biosynthesis III (Chlamydia)	34582.4	30600.5	26016.3	35976.2	35118.3	42661.6	47160.8	44662.2	20278	21008	3321.93	27463.7	23403.6	25279.4	33489.5	32640.2	42678.9	20093.4
PWY-7560	methylerythritol phosphate pathway II	52041.2	40881.5	34056.2	50709.5	43543.6	61176.2	61511	53674.9	26876.7	30014.4	4837.98	41686.1	35964.1	39811.5	50211.1	50866.2	55023.7	27785.4
PWY-7616	methanol oxidation to carbon dioxide	0	0	0	0	0	0	54.8928	0	0	0	0	0	7.99923	0	0	0	0	0
PWY-7644	heparin degradation	0	23.2121	0	0	39.7342	3.42758	0	72.993	0	46.7038	0	0	0	0	19.9783	0	0	0
PWY-7663	gondoate biosynthesis (anaerobic)	68797.2	55776.5	45880.6	68574	60121.3	84273.7	86493.5	75374.5	36631.4	39504.3	6423.15	54920.6	46470	53018	65107	65909.1	68238.1	36976.3
PWY-7664	oleate biosynthesis IV (anaerobic)	16047	14822.2	12088.7	17369.6	18332.2	24684	29605.8	23063.6	10953.1	9045.56	1558.59	15479.7	9003.82	13589.3	17150.9	17264.2	19996.9	10564.2
PWY-841	superpathway of purine nucleotides de novo biosynthesis I	47648.9	39905.5	32521.2	48854.5	41821	56944.8	60273.9	54659	25759.8	27917.9	4429.36	38425.1	32951.9	35773.4	44472.3	44684.2	51105.8	25614.1
PWY-922	mevalonate pathway I	92.1395	23.8127	69.316	33.055	25.7627	49.6984	160.082	69.6021	33.5663	41.6958	0	26.4533	33.5426	10.2062	54.292	68.2272	6.91689	10.269
PWY0-1061	superpathway of L-alanine biosynthesis	2656.05	1352	1672.63	1253.86	2754.66	2358.34	5419.64	1806.97	1320.61	993.391	92.7442	1249.53	2400.49	1105.09	2476.72	2918.58	14065.4	1403.58
PWY0-1241	ADP-L-glycero-&beta;-D-manno-heptose biosynthesis	4851.55	4600.9	3124.05	6225.77	3601.01	5526.08	5823.78	4906.59	2719.53	3541.66	564.135	5313.33	3892.68	5043.33	4373.43	5298.93	5076.94	2875.81
PWY0-1261	anhydromuropeptides recycling	30507.8	27069.8	21325.1	32047.2	27034.7	42345.9	42451.2	34089.9	16352.7	18547.5	3177.87	26507.4	22714.5	26137.7	31189.2	28846.5	32757.5	15769.3
PWY0-1277	3-phenylpropanoate and 3-(3-hydroxyphenyl)propanoate degradation	8.0569	6.07979	5.18852	2.39248	7.12437	4.76315	389.813	7.12317	2.91183	4.24402	1.24067	10.3355	3.5964	2.85004	27.7148	8.39154	22.8773	6.79109
PWY0-1296	purine ribonucleosides degradation	22111.8	16250.2	12646.6	21221	17362.2	28843	26810.5	21250.2	11886.8	11195.6	1915.7	15257.8	16155.9	17031.5	23454.4	21970.8	15785.7	11602
PWY0-1297	superpathway of purine deoxyribonucleosides degradation	21341.5	15253.1	11897.4	20096.4	16904.7	27610.3	25332.4	19500.3	11174.7	10815.1	1858.88	14808.7	15894.7	16306.6	22522.7	21342.5	16623.5	11188.2
PWY0-1298	superpathway of pyrimidine deoxyribonucleosides degradation	22686.7	15288.4	11909.4	21021	18613.8	27740.8	25336	19711.1	11157.4	11645.4	1992.11	15830.5	16649.3	16395	22532.3	21446.1	19095.1	11633.2
PWY0-1319	CDP-diacylglycerol biosynthesis II	61433	48598.7	39949.2	60936.6	52045.7	75780.8	75198.4	63119.2	31824.6	35109.3	5812.92	49266.4	42342.3	48534	58652.2	59466.8	61017.1	32475.3
PWY0-1338	polymyxin resistance	19.4546	5.21089	4.96773	39.5415	3.74377	4.72078	211.859	3.74576	3.35606	2.24677	0.748315	8.74138	0.999437	1.49751	17.6922	6.97827	12.1425	3.73732
PWY0-1415	superpathway of heme biosynthesis from uroporphyrinogen-III	4856.87	4678.78	3763.26	4520.74	6743.76	6014.68	8149.93	8099.93	2757.06	3525.9	560.142	4333.99	3736.75	4620.05	6498.71	5198.59	7333.94	3583.68
PWY0-1479	tRNA processing	1952.86	1264.97	1660.94	1354.9	2788.24	2037.53	4553.95	2451.13	1118.16	1131.31	204.367	1459.16	1652.74	900.198	3018.3	2412.82	3331.92	1144.25
PWY0-1533	methylphosphonate degradation I	307.007	238.516	167.599	357.607	70.5934	115.259	662.863	227.186	325.883	119.95	4.38031	167.361	171.613	64.6026	200.683	102.395	239.654	19.4926
PWY0-1586	peptidoglycan maturation (meso-diaminopimelate containing)	29936.6	26137.9	20491.4	30350.9	27077.3	36132	36813.4	35716.2	16691.3	17395.3	2662.63	23501.8	20380.9	22635.1	24794.9	26688.6	32894.9	15509.9
PWY0-162	superpathway of pyrimidine ribonucleotides de novo biosynthesis	48910.6	41318.9	33508.5	50412.8	42781.3	58185.4	62062.2	56796.5	26663.5	28529.4	4524.52	39216.4	33869	36450.6	44979.6	45763.9	51779.9	26079.2
PWY0-166	superpathway of pyrimidine deoxyribonucleotides de novo biosynthesis (E. coli)	35365.6	29111.4	24086.6	35610.2	31152	41872.3	44138.9	39459.8	18715.1	20493	3279.95	27929.8	23991.6	25403.7	33229.1	32681.8	38351.3	18674.5
PWY0-321	phenylacetate degradation I (aerobic)	0	34.1444	0	28.3529	12.785	0	360.707	0	0	0	0	24.4867	12.8437	0	45.4383	0	22.2674	0
PWY0-41	allantoin degradation IV (anaerobic)	6.70964	5.12609	4.35524	1.99274	5.84951	3.9701	282.019	5.93321	2.763	3.54087	1.15165	8.47012	1.59294	2.38472	22.914	7.07418	18.6012	5.80489
PWY0-42	2-methylcitrate cycle I	204.559	155.035	157.108	173.118	134.261	90.2191	703.545	143.565	220.203	61.8765	1.40555	160.792	127.598	44.8131	116.021	129.186	132.683	44.5427
PWY0-781	aspartate superpathway	28666.9	23849.6	19817.5	29539.1	25467	37508.9	39627.3	31091.6	15018.7	16415.1	2656.43	22751.8	18663.7	22427.4	27691.3	26909.9	35002.5	14309.9
PWY0-845	superpathway of pyridoxal 5'-phosphate biosynthesis and salvage	22855.9	18623.3	15637.4	22193.2	20253	28458.3	29535.9	25104.8	12724.9	13322.4	2079.48	17957.6	15270.6	17542.1	21694.1	21585.8	25930.9	12489.3
PWY0-862	(5Z)-dodec-5-enoate biosynthesis	14116.9	13086.5	10669.3	15316.4	16262.8	21866.6	26373.3	20450.8	9703.58	7955.91	1373.16	13703.7	7887.66	11991.6	15149.2	15247.2	17713.7	9352.82
PWY1G-0	mycothiol biosynthesis	99.503	28.2462	42.853	96.9611	99.5893	88.0627	27.4699	84.6246	0	26.1923	0	19.5246	35.4602	35.059	20.5644	30.41	98.9753	11.5116
PWY490-3	nitrate reduction VI (assimilatory)	762.847	796.392	615.743	1081.52	2221.09	2234.65	1186.49	1011.7	2067.2	517.199	132.783	549.062	1193.9	876.894	844.682	664.335	597.244	341.177
PWY4FS-7	phosphatidylglycerol biosynthesis I (plastidic)	50704.1	37987.2	30416.6	49317.1	40079.8	61632.8	59002.6	47254.6	24824.8	28142.6	4747.56	40634	34650	40174.5	48148.1	48828.5	52339.3	26400.2
PWY4FS-8	phosphatidylglycerol biosynthesis II (non-plastidic)	50704.1	37987.2	30416.6	49317.1	40079.8	61632.8	59002.6	47254.6	24824.8	28142.6	4747.56	40634	34650	40174.5	48148.1	48828.5	52339.3	26400.2
PWYG-321	mycolate biosynthesis	16386.9	15118	12360.8	17712.3	18668.4	25056.6	30070.4	23507.4	11179.8	9243.5	1586.02	15733.1	9224.37	13806.2	17478.1	17595.2	20544.8	10753.9
PYRIDNUCSAL-PWY	NAD salvage pathway I	25917.9	20717.5	18315.3	25208	24054.9	32358.3	34789	31144.6	14395.1	15132.7	2167.28	20653.1	19828.5	22246.5	31234.9	29700.1	35631.1	16470
PYRIDNUCSYN-PWY	NAD biosynthesis I (from aspartate)	44937.8	36900.8	31089.2	45652.8	40561.5	54691.3	55881.2	50321.8	23843.4	26280.3	4235.78	35550.5	30391	33697.9	41717.7	42289.6	46464.1	24198.9
PYRIDOXSYN-PWY	pyridoxal 5'-phosphate biosynthesis I	23361.4	21072.2	17787.4	23714.8	23222.5	28555.2	32995	30927.8	14233.8	14058.6	2120.29	17989.2	14972.8	16707.9	21144.4	20896.1	27026.6	12501.4
REDCITCYC	TCA cycle VIII (helicobacter)	19326.1	21212.2	16442.1	23510.7	22057.4	31020.7	34252.1	27374.2	10646.1	11421.2	2175.63	16284	13794.6	17577	17382.3	17984.8	21394	9579.77
RHAMCAT-PWY	L-rhamnose degradation I	3738.28	2726.42	2318.51	3410.92	3340.9	4327.96	4773.18	4250.15	1816.4	2037.56	275.509	2623.61	2206.31	2351.92	3441.69	3101.37	4119.75	1924.36
RIBOSYN2-PWY	flavin biosynthesis I (bacteria and plants)	45249.7	38487.2	31802.7	46524.2	41685.3	55030.5	58741.7	53550.6	24979.3	26039.9	4258.03	34930.9	30164.4	34065.8	42250.3	42918.8	46836.5	24429.6
RUMP-PWY	formaldehyde oxidation I	1664.17	636.656	516.546	883.666	608.803	1001.49	1373	965.803	444.315	1336.69	131.412	1285.79	1792.16	1077.14	3185.51	1420.62	1535.26	1057.75
SALVADEHYPOX-PWY	adenosine nucleotides degradation II	8717.09	4651.08	3773.49	5935.68	5120.02	9167.11	8466.17	5726.86	3863.24	3343.14	436.742	4177.82	3512.06	4449.08	5955.13	5168.09	5880.66	2012.79
SER-GLYSYN-PWY	superpathway of L-serine and glycine biosynthesis I	53454.6	42228.9	35883.5	51988.1	46671.4	66015.4	66697.7	57883.9	28056.9	30578.8	4942.79	41969.1	36498.2	42235.9	51121.6	52407.2	57137.8	28709.3
SO4ASSIM-PWY	sulfate reduction I (assimilatory)	10140.3	10597.2	7418.36	12798.6	10115.1	13824.1	15004	15932.8	6481.65	6113.09	985.535	8032	7579.46	8333.83	8770.15	9241.26	10844.3	5321.26
SUCSYN-PWY	sucrose biosynthesis I (from photosynthesis)	24.8472	0	0	0	9.95224	9.90352	73.7926	68.2416	0	139.76	0	0	0	0	81.4906	24.6169	0	0
SULFATE-CYS-PWY	superpathway of sulfate assimilation and cysteine biosynthesis	18314.3	17922.3	13022.5	21831.1	17539.5	24080.1	25862.2	26423.2	11097.3	10877.3	1759.18	14378.4	13429.8	14683.1	16072.7	16758.1	19480.6	9613.16
TCA	TCA cycle I (prokaryotic)	43238	37403.2	30116.5	45212.8	39034.2	53574.3	55830.3	50483.2	23788.9	26005.4	4190.41	35648.2	29300.3	33951.1	39583.3	40086.6	49625.6	23063.4
TCA-GLYOX-BYPASS	superpathway of glyoxylate bypass and TCA	1039.84	732.893	809.438	1232.72	1121.05	947.752	3325.89	1192.54	676.665	452.004	88.123	702.209	934.724	610.356	1202.67	898.168	945.459	217.177
TEICHOICACID-PWY	teichoic acid (poly-glycerol) biosynthesis	1864.68	1008.56	997.592	1177.15	1011.1	1602.19	2054.81	1714.14	653.445	1489.92	108.733	1925.02	1813.8	1583.85	4069.51	2500.16	2087.84	1203.19
THISYN-PWY	superpathway of thiamin diphosphate biosynthesis I	37488	31773.9	26762.9	39442.4	36051.3	46004	49011.1	44000.2	20687.3	22234.5	3542.1	28865.8	24833.7	27369	33940.7	34614.6	42480.5	20278.5
THREOCAT-PWY	superpathway of L-threonine metabolism	21.2491	16.558	13.8942	6.44611	18.4176	12.6447	336.892	18.5396	9.02343	11.1778	0	26.1884	5.11496	7.41642	17.2671	10.1246	51.4789	0
THRESYN-PWY	superpathway of L-threonine biosynthesis	60862.3	47724.2	39061.8	59831.2	49880.8	72659	72936.1	63341.7	31099.7	34303.9	5590.52	47837.8	40851.9	46416.8	57149.9	57149.6	63849.4	31867.4
TRNA-CHARGING-PWY	tRNA charging	56610.4	45163.4	37281.7	55823.3	49047.3	68849.5	69447.2	60338.2	29539.6	32475.8	5315.15	44995.5	38713.9	43683.6	54152.1	54211.8	59823.3	30202.2
TRPSYN-PWY	L-tryptophan biosynthesis	46397.2	36783.6	29727.2	46903	36322.5	55342.2	55557	48188.1	22903.9	26378.7	4249.36	37335.5	31942.3	37118.9	41159	44087.8	47251.5	24361
TYRFUMCAT-PWY	L-tyrosine degradation I	1566.52	1266.92	1069.76	1194.95	826.76	1174.79	2971.04	1806.55	709.69	1054.99	132.402	1246.66	1319.08	1065	2000.08	1589.52	1372.02	785.523
UBISYN-PWY	superpathway of ubiquinol-8 biosynthesis (prokaryotic)	1980.87	2054.39	1293.45	2333.47	1483.42	1459.99	3648.13	2260.18	1401.21	1054.84	155.435	1360.98	1415.6	638.455	1601.16	1569.01	1326.56	722.65
UDPNAGSYN-PWY	UDP-N-acetyl-D-glucosamine biosynthesis I	36941.7	26371.8	20472.1	35625.7	25890	42364.8	38488.2	30285.1	16661.8	20365	3484.51	29926.5	25740.6	28205.5	33834	34324.7	36227.9	18582.6
VALDEG-PWY	L-valine degradation I	0	0	0	0	0	0	0	0	0	0	0	0	0	0	0	0	8.9802	0
VALSYN-PWY	L-valine biosynthesis	61368.1	48714.6	40357.5	61147.8	51579.6	74730.4	74740.6	64521.1	32194	34983.8	5662.74	48548.1	42230.7	47833.1	56793.4	58470.1	64162.4	32040.1
